# Supplementary material for: A Novel Ferroptosis-Related Gene Prognosis Signature and Identifying Atorvastatin as a Potential Therapeutic Agent for Hepatocellular Carcinoma
Source: Curr Issues Mol Biol. 2025 Mar 18;47(3):201. doi: 10.3390/cimb47030201 (PMC11940908; doi:10.3390/cimb47030201)
Supplement: Supplementary file 1 [file cimb-47-00201-s001.zip]

Archive with 5 entries (5 files):
- Figure S1.tif
- S1 Table.xlsx
- S2 Table.xls
- S3 Table.xls
- S4 Table.xls
