# Supplementary material for: A Novel Ferroptosis-Related Gene Prognosis Signature and Identifying Atorvastatin as a Potential Therapeutic Agent for Hepatocellular Carcinoma
Source: Curr Issues Mol Biol. 2025 Mar 18;47(3):201. doi: 10.3390/cimb47030201 (PMC11940908; doi:10.3390/cimb47030201)
Supplement: Supplementary file 1 [file cimb-47-00201-s001.zip › S1 Table.xlsx]

## Sheet: Driver
symbol
RPL8
IREB2
ATP5MC3
CS
EMC2
ACSF2
NOX1
CYBB
NOX3
NOX4
NOX5
DUOX1
DUOX2
G6PD
PGD
VDAC2
PIK3CA
FLT3
SCP2
TP53
ACSL4
LPCAT3
NRAS
KRAS
HRAS
TF
TFRC
TFR2
SLC38A1
SLC1A5
GLS2
GOT1
CARS1
TP53
ALOX5
KEAP1
HMOX1
TP53
TP53
GLS2
ATG5
ATG7
NCOA4
TF
ALOX5
ALOX12
ALOX12B
ALOX15
ALOX15B
ALOXE3
PHKG2
TFRC
ACO1
IREB2
SLC38A1
GLS2
G6PDX
ULK1
ATG3
ATG4D
ATG5
BECN1
MAP1LC3A
GABARAPL2
GABARAPL1
ATG16L1
WIPI1
WIPI2
SNX4
ATG13
ULK2
NCOA4
ACSL4
TP53
SAT1
ALOX15
ACSL4
LPCAT3
ALOX15
ACSL4
KEAP1
EGFR
NOX4
MAPK3
MAPK1
BID
ACSL4
ZEB1
KEAP1
DPP4
ALOX15
ALOX12
CDKN2A
PEBP1
SOCS1
CDO1
MYB
HMOX1
MAPK8
MAPK9
MAPK1
MAPK3
SLC1A5
CHAC1
MAPK14
LINC00472
NOX4
GOT1
BECN1
PRKAA2
PRKAA1
ELAVL1
BAP1
TP53
ABCC1
ACSL4
MIR6852
ACVR1B
TGFBR1
BAP1
EPAS1
HILPDA
HIF1A
ALOX12
ACSL4
HMOX1
IFNG
ANO6
LPIN1
HMGB1
TNFAIP3
TLR4
NOX4
ATF3
ATM
YY1AP1
EGLN2
MIOX
TAFAZZIN
MTDH
IDH1
SIRT1
TAFAZZIN
BECN1
FBXW7
PANX1
DNAJB6
BACH1
ACSL4
LONP1
CD82
IL1B
CTSB
POR
CYB5R1
ELOVL5
FADS1
ALOX12
FBXW7
PTEN
NR1D1
NR1D2
TBK1
IL6
USP7
miR-182-5p
miR-378a-3p
CTSB
ACSL4
ATF4
BECN1
AQP3
AQP5
AQP8
LINC00618
IREB2
MT1DP
ACSL4
PEX10
KEAP1
AGPAT3
PEX12
CHP1
GPAT4
BRPF1
OSBPL9
INTS2
MMD
CYP4F8
MLLT1
TTPA
GRIA3
EPT1
POM121L12
LIG3
AEBP2
AGPS
CDCA3
PEX2
LPCAT3
PEX6
TIMM9
DCAF7
LCE2C
FAR1
PHF21A
SMAD7
LYRM1
AMN
PEX3
MTCH1
ZEB1
SIRT1
ACADSB
PVT1
hsa_circ_0008367
SLC39A14
NCOA4
MAP3K11
GSK3B
MAPK8
BRD7
TP53
SLC25A28
ACSL4
MFN2
ACSL4
SLC11A2
ZFAS1
SLC38A1
TSC1
PEBP1
TGFB1
SNCA
SIRT3
PRKAA2
TFRC
CGAS
STING1
HDDC3
MIR761
MDM2
MDM4
ALOX15
POR
MIR214
DLD
LONP1
ACSL4
BACH1
DNAJB6
WWTR1
SIRT1
ATM
PRKCA
LGMN
ACSL4
TP53
IFNG
SMPD1
MYCN
SLC11A2
IFNA1
IFNA2
IFNA4
IFNA5
IFNA6
IFNA7
IFNA8
IFNA10
IFNA13
IFNA14
IFNA16
IFNA17
IFNA21
SMG9
NR1D1
ACSL4
PPARG
TLR4
IL6
MIR335
ATF3
HMOX1
HMGB1
EPAS1
SNX5
PAQR3
MICU1
NOX4
TOR2A
MIR375
MAP3K14
SIRT3
CircKDM4C
MIR324
QSOX1
MIB2
CLTRN
KLF2
MIR5096
TFRC
HOTAIR
H19
FOXO4
ELAVL1
YTHDC2
DDR2
SLC39A7
TRIM46
ACSL1
KDM5A
TRIM21
HMOX1
DPEP1
CYGB
IDO1
GSTZ1
TP53
ACO1
GJA1
IREB2
SLC7A11
PGRMC1
CIRBP
FAR1
circPSEN1
USP11
STING1
YAP1
HMOX1
MIR135B
TRIM26
YAP1
NDRG1
MIR302A
ASMTL-AS1
ZFAS1
FADS2
PIEZO1
LIFR
PTPN6
MIR15A
EGR1
ADAM23
ARHGEF26-AS1
ACSL4
CPEB1
COX4I2
lncRNA AABR07017145.1
TIMP1
MIR15A
KDM6B
NCOA4
GSK3B
IFNG
METTL14
CHAC1
MIB1
KDM5C
ACSL4
MEG3
CCDC6
ATF3
IREB2
CFL1
ALOXE3
MIR539
KMT2D

## Sheet: Marker
symbol
PTGS2
CHAC1
SLC40A1
TF
TFRC
FTH1
GPX4
HSPB1
NFE2L2
GPX4
FTH1

## Sheet: Suppressor
symbol
SLC7A11
GPX4
AKR1C1
AKR1C2
AKR1C3
GPX4
RB1
HSPB1
HSF1
SLC7A11
GPX4
GCLC
SLC7A11
NFE2L2
SQSTM1
NQO1
HMOX1
FTH1
MUC1
SLC3A2
MT1G
NFE2L2
SLC40A1
SLC7A11
GPX4
SLC7A11
CISD1
SLC7A11
FANCD2
GPX4
NFE2L2
FTMT
HSPA5
ATF4
SLC7A11
GPX4
GPX4
HMOX1
ATF4
NFE2L2
TP53
SLC7A11
HELLS
SCD
FADS2
SRC
STAT3
NFE2L2
PML
MTOR
NFS1
TP63
SLC7A11
TP53
CDKN1A
MIR137
SLC40A1
GPX4
GPX4
ENPP2
VDAC2
FH
CISD2
SLC40A1
MIR9-1
MIR9-2
MIR9-3
CBS
NFE2L2
SQSTM1
GPX4
ISCU
FTH1
ACSL3
OTUB1
CD44
LINC00336
STAT3
BRD4
PRDX6
MIR17
SCD
SESN2
NF2
ARNTL
HIF1A
JUN
CA9
HSPA5
TMBIM4
HSPA5
PLIN2
MIR212
Fer1HCH
AIFM2
AIFM2
LAMP2
ZFP36
GPX4
PROM2
CHMP5
CHMP6
AKR1C1
AKR1C2
AKR1C3
CBS
NFE2L2
CAV1
GCH1
SIRT3
DAZAP1
PIR
GCLC
FTL
HCAR1
SLC16A1
RRM2
SCD
NR4A1
PIK3CA
RPTOR
SREBF1
SREBF2
FZD7
NFE2L2
NFE2L2
P4HB
NT5DC2
BCAT2
HSF1
PLA2G6
MIR424
PARK7
FXN
SUV39H1
ATF2
CDKN1A
FTH1
NFE2L2
STAT3
ACOT1
NFE2L2
ALDH3A2
NFE2L2
STK11
FNDC5
CircIL4R
CDH1
NFE2L2
MIR214
NEDD4L
SQSTM1
TF
FTMT
BRD2
BRD3
BRD4
BRDT
SCD
SLC7A11
DECR1
NFE2L2
GPX4
SLC7A11
NFE2L2
GLRX5
GPX4
NCOA3
NR5A2
GPX4
MTOR
PANX2
RHEBP1
TFAP2A
CP
SLC7A11
ARF6
GDF15
ABHD12
PPP1R13L
TFAM
KDM3B
RNF113A
PARK7
AHCY
FXN
circ-TTBK2
MIR522
IDH2
PPARA
NOS2
SIAH2
RELA
PRKAA2
VDR
NEDD4
FXN
AIFM2
PRDX1
AR
CBS
NFE2L2
CHMP5
CHMP6
HMOX1
ZFP36
LAMP2
MTF1
COPZ1
NUPR1
USP35
HSF1
PROM2
PLA2G6
HIF1A
NEAT1
RRM2
SLC7A11
FTMT
PARP1
PARP2
PARP3
PARP4
PARP6
PARP8
PARP9
PARP10
PARP11
PARP12
PARP14
PARP15
PARP16
PDSS2
TXN
SENP1
PLA2G6
OIP5-AS1
MIR190A
FGF21
CREB1
CREB3
CREB5
FTMT
GOT1
TFRC
GPX4
MIR130B
BEX1
ASAH2
SCD
FABP4
AKT1S1
MLST8
MTOR
RPTOR
CDH1
SIRT1
TYRO3
SIRT6
TMSB4X
TMSB4Y
KIF20A
ECH1
circRHOT1
ETV4
MEG8
VCP
circ_0007142
ENPP2
RBMS1
KDM4A
CBS
MGST1
circKIF4A
miR-7-5p
PRDX6
circ_0067934
MPC1
CHMP1A
CAMKK2
SOX2
SRSF9
PROK2
MIR4443
SIRT2
circRNA1615
MIR27A
MIR670
MEF2C
NF2
CDH1
HSPB1
EZH2
PEDS1
SMPD1
ADAMTS13
CDC25A
G6PD
SRSF9
CAV1
CircFNDC3B
PPARD
CISD2
ENO3
SESN2
LCN2
MARCHF5
TRIB2
DHODH
SLC7A11
MIR545
OTUB1
PDK4
CircPVT1
MIR9-3HG
ADIPOQ
circDTL
GPX4
mmu_circRNA_0000309
IL6
PTPN18
FTH1
FTH1
FTL
LCN2
ABCC5
CISD3
MS4A15
LCN2
FURIN
circRHBG
GALNT14
KLHDC3
LINC01833
circGFRA1
MAPKAP1
MLST8
MTOR
PRR5
RICTOR
GSTM1
TERT
circ0097009
TMEM161B-DT
circEPSTI1
MIR18A
RARRES2
USP11

## Sheet: Used in manuscript
symbol
ABCC1
ABCC5
ABHD12
ACADSB
ACO1
ACOT1
ACSF2
ACSL1
ACSL3
ACSL4
ACVR1B
ADAM23
ADAMTS13
ADIPOQ
AEBP2
AGPAT3
AGPS
AHCY
AIFM2
AKR1C1
AKR1C2
AKR1C3
AKT1S1
ALDH3A2
ALOX12
ALOX12B
ALOX15
ALOX15B
ALOX5
ALOXE3
AMN
ANO6
AQP3
AQP5
AQP8
AR
ARF6
ARHGEF26-AS1
ARNTL
ASAH2
ASMTL-AS1
ATF2
ATF3
ATF4
ATG13
ATG16L1
ATG3
ATG4D
ATG5
ATG7
ATM
ATP5MC3
BACH1
BAP1
BCAT2
BECN1
BEX1
BID
BRD2
BRD3
BRD4
BRD7
BRDT
BRPF1
CA9
CAMKK2
CARS1
CAV1
CBS
CCDC6
CD44
CD82
CDC25A
CDCA3
CDH1
CDKN1A
CDKN2A
CDO1
CFL1
CGAS
CHAC1
CHMP1A
CHMP5
CHMP6
CHP1
CIRBP
circ_0007142
circ_0067934
circ0097009
circDTL
circEPSTI1
CircFNDC3B
circGFRA1
CircIL4R
CircKDM4C
circKIF4A
circPSEN1
CircPVT1
circRHBG
circRHOT1
circRNA1615
circ-TTBK2
CISD1
CISD2
CISD3
CLTRN
COPZ1
COX4I2
CP
CPEB1
CREB1
CREB3
CREB5
CS
CTSB
CYB5R1
CYBB
CYGB
CYP4F8
DAZAP1
DCAF7
DDR2
DECR1
DHODH
DLD
DNAJB6
DPEP1
DPP4
DUOX1
DUOX2
ECH1
EGFR
EGLN2
EGR1
ELAVL1
ELOVL5
EMC2
ENO3
ENPP2
EPAS1
EPT1
ETV4
EZH2
FABP4
FADS1
FADS2
FANCD2
FAR1
FBXW7
Fer1HCH
FGF21
FH
FLT3
FNDC5
FOXO4
FTH1
FTL
FTMT
FURIN
FXN
FZD7
G6PD
G6PDX
GABARAPL1
GABARAPL2
GALNT14
GCH1
GCLC
GDF15
GJA1
GLRX5
GLS2
GOT1
GPAT4
GPX4
GRIA3
GSK3B
GSTM1
GSTZ1
H19
HCAR1
HDDC3
HELLS
HIF1A
HILPDA
HMGB1
HMOX1
HOTAIR
HRAS
hsa_circ_0008367
HSF1
HSPA5
HSPB1
IDH1
IDH2
IDO1
IFNA1
IFNA10
IFNA13
IFNA14
IFNA16
IFNA17
IFNA2
IFNA21
IFNA4
IFNA5
IFNA6
IFNA7
IFNA8
IFNG
IL1B
IL6
INTS2
IREB2
ISCU
JUN
KDM3B
KDM4A
KDM5A
KDM5C
KDM6B
KEAP1
KIF20A
KLF2
KLHDC3
KMT2D
KRAS
LAMP2
LCE2C
LCN2
LGMN
LIFR
LIG3
LINC00336
LINC00472
LINC00618
LINC01833
lncRNA AABR07017145.1
LONP1
LPCAT3
LPIN1
LYRM1
MAP1LC3A
MAP3K11
MAP3K14
MAPK1
MAPK14
MAPK3
MAPK8
MAPK9
MAPKAP1
MARCHF5
MDM2
MDM4
MEF2C
MEG3
MEG8
METTL14
MFN2
MGST1
MIB1
MIB2
MICU1
MIOX
MIR130B
MIR135B
MIR137
MIR15A
MIR17
miR-182-5p
MIR18A
MIR190A
MIR212
MIR214
MIR27A
MIR302A
MIR324
MIR335
MIR375
miR-378a-3p
MIR424
MIR4443
MIR5096
MIR522
MIR539
MIR545
MIR670
MIR6852
miR-7-5p
MIR761
MIR9-1
MIR9-2
MIR9-3
MIR9-3HG
MLLT1
MLST8
MMD
mmu_circRNA_0000309
MPC1
MS4A15
MT1DP
MT1G
MTCH1
MTDH
MTF1
MTOR
MUC1
MYB
MYCN
NCOA3
NCOA4
NDRG1
NEAT1
NEDD4
NEDD4L
NF2
NFE2L2
NFS1
NOS2
NOX1
NOX3
NOX4
NOX5
NQO1
NR1D1
NR1D2
NR4A1
NR5A2
NRAS
NT5DC2
NUPR1
OIP5-AS1
OSBPL9
OTUB1
P4HB
PANX1
PANX2
PAQR3
PARK7
PARP1
PARP10
PARP11
PARP12
PARP14
PARP15
PARP16
PARP2
PARP3
PARP4
PARP6
PARP8
PARP9
PDK4
PDSS2
PEBP1
PEDS1
PEX10
PEX12
PEX2
PEX3
PEX6
PGD
PGRMC1
PHF21A
PHKG2
PIEZO1
PIK3CA
PIR
PLA2G6
PLIN2
PML
POM121L12
POR
PPARA
PPARD
PPARG
PPP1R13L
PRDX1
PRDX6
PRKAA1
PRKAA2
PRKCA
PROK2
PROM2
PRR5
PTEN
PTGS2
PTPN18
PTPN6
PVT1
QSOX1
RARRES2
RB1
RBMS1
RELA
RHEBP1
RICTOR
RNF113A
RPL8
RPTOR
RRM2
SAT1
SCD
SCP2
SENP1
SESN2
SIAH2
SIRT1
SIRT2
SIRT3
SIRT6
SLC11A2
SLC16A1
SLC1A5
SLC25A28
SLC38A1
SLC39A14
SLC39A7
SLC3A2
SLC40A1
SLC7A11
SMAD7
SMG9
SMPD1
SNCA
SNX4
SNX5
SOCS1
SOX2
SQSTM1
SRC
SREBF1
SREBF2
SRSF9
STAT3
STING1
STK11
SUV39H1
TAFAZZIN
TBK1
TERT
TF
TFAM
TFAP2A
TFR2
TFRC
TGFB1
TGFBR1
TIMM9
TIMP1
TLR4
TMBIM4
TMEM161B-DT
TMSB4X
TMSB4Y
TNFAIP3
TOR2A
TP53
TP63
TRIB2
TRIM21
TRIM26
TRIM46
TSC1
TTPA
TXN
TYRO3
ULK1
ULK2
USP11
USP35
USP7
VCP
VDAC2
VDR
WIPI1
WIPI2
WWTR1
YAP1
YTHDC2
YY1AP1
ZEB1
ZFAS1
ZFP36
