# Supplementary material for: A Novel Ferroptosis-Related Gene Prognosis Signature and Identifying Atorvastatin as a Potential Therapeutic Agent for Hepatocellular Carcinoma
Source: Curr Issues Mol Biol. 2025 Mar 18;47(3):201. doi: 10.3390/cimb47030201 (PMC11940908; doi:10.3390/cimb47030201)
Supplement: Supplementary file 1 [file cimb-47-00201-s001.zip › S2 Table.xls]

## Sheet: RiskSore-TCGA
id	futime	fustat	G6PD	SLC7A11	MYCN	KIF20A	riskScore	risk
TCGA-G3-A25X	4.87397260273973	0	2.85951	1.32002	0.0325241	1.88686	1.0078062365508	high
TCGA-DD-AADS	1.2986301369863	0	1.25175	0.00417776	0	0.129481	0.314784150847557	low
TCGA-G3-AAV3	1.12876712328767	0	2.91848	3.01812	0.497127	2.07868	1.85135130353198	high
TCGA-2Y-A9GU	5.31232876712329	0	1.34432	0.169412	1.77366	1.84213	1.03483246200768	high
TCGA-2Y-A9HB	0.712328767123288	0	1.79627	0.397365	0.60985	1.04397	0.622217786297694	low
TCGA-DD-A73E	0.120547945205479	0	2.42739	0.832201	0.0392788	0.806695	0.589328630580252	low
TCGA-UB-A7MB	1.64657534246575	0	1.62002	0.369271	0.0436245	3.24234	1.02220240338189	high
TCGA-DD-A73A	1.99452054794521	0	2.61044	0.730836	0.163112	1.52441	0.782750186983584	low
TCGA-DD-AAEG	1.96986301369863	0	2.08546	0.533464	0.284159	2.51331	0.980995856056466	high
TCGA-ED-A8O6	0.153424657534247	1	3.09898	1.27721	1.22256	2.61558	1.94509137083092	high
TCGA-G3-AAV7	0.989041095890411	0	5.68774	0.881978	0.455018	3.80721	3.21796528944396	high
TCGA-CC-A7IJ	1.04657534246575	0	6.45028	3.61035	0.789437	4.58354	9.79236452440481	high
TCGA-2Y-A9H9	1.90958904109589	0	1.60369	0.224905	0.132511	0.926986	0.476758643774254	low
TCGA-CC-5261	0.265753424657534	1	2.68854	0.236952	2.66029	3.18201	2.74856623910574	high
TCGA-RC-A7SH	1.28219178082192	0	2.64129	0.272979	0.156008	2.30445	0.913345613462223	high
TCGA-DD-A1EI	0.501369863013699	0	3.91389	0.930472	1.24896	1.98645	1.70366741179507	high
TCGA-G3-A3CJ	1.62739726027397	0	1.13593	0.00891709	0.0325241	0.245861	0.324168257443415	low
TCGA-GJ-A9DB	0.183561643835616	1	3.45724	1.14796	0.252779	2.00335	1.20116269169252	high
TCGA-ED-A7PY	1.06849315068493	0	1.7777	0.0100637	0.142217	1.81402	0.627503125615236	low
TCGA-K7-A5RG	1.42191780821918	0	3.83111	0.379954	0.282736	2.71545	1.37357991256272	high
TCGA-G3-A7M5	1.22465753424658	0	2.0351	0.0915306	0	0.177726	0.374130964591228	low
TCGA-DD-AADN	2.46027397260274	0	5.17631	1.83689	0.0432045	1.86247	1.69210133905752	high
TCGA-CC-A8HS	0.821917808219178	1	2.404	0.0716254	4.12483	2.956	3.76850461228988	high
TCGA-WQ-AB4B	1.08219178082192	0	1.91724	0.180403	0.135141	1.1271	0.532763650496805	low
TCGA-FV-A23B	5.07397260273973	1	2.168	0.17479	1.66971	2.42191	1.39827511122697	high
TCGA-FV-A3R3	1.0027397260274	1	2.30366	0.102457	0.944034	0.54409	0.602443413566146	low
TCGA-G3-AAV0	1.3041095890411	0	2.04757	0.0146409	1.52882	0.3421	0.639465450046128	low
TCGA-5C-A9VG	0.898630136986301	0	2.52103	0.169797	0.28889	2.9019	1.10884252204855	high
TCGA-BC-4072	4.08219178082192	1	3.29759	0.565207	0.131326	3.00847	1.3665264614786	high
TCGA-DD-AAVV	6.72602739726027	0	3.18553	0.801904	1.78551	1.18663	1.3358279341203	high
TCGA-DD-AADB	3.4027397260274	0	5.03782	0.249506	2.80163	2.80352	3.84900239390439	high
TCGA-DD-AAVQ	7.47397260273973	0	3.0614	0.0869196	2.58034	1.98768	1.87088853026189	high
TCGA-CC-5258	0.353424657534247	1	3.51531	1.24896	3.27301	3.29458	5.05761873420308	high
TCGA-EP-A3JL	0.83013698630137	0	3.57433	0.315566	1.3846	1.31667	1.17313393286609	high
TCGA-DD-A73C	1.92054794520548	0	1.24647	0.0224743	0.541911	0.759497	0.462759099964414	low
TCGA-G3-AAV1	0.983561643835616	1	3.85911	2.6281	0.196859	1.77501	1.64147786381872	high
TCGA-DD-AAEE	2.21917808219178	0	1.96151	1.70492	0.191184	2.52105	1.21683709499668	high
TCGA-G3-A25T	4.25479452054795	0	3.64242	0.50782	0.23585	2.46968	1.24328967790886	high
TCGA-LG-A9QC	1.16438356164384	0	1.54592	1.15834	0.141433	0.971148	0.593051013168221	low
TCGA-ED-A82E	1.11780821917808	0	3.53732	0.218595	1.11849	0.727354	0.862614547217929	low
TCGA-DD-AACF	1	1	1.51642	0.0154976	0.173639	1.67776	0.579947638828408	low
TCGA-QA-A7B7	0.257534246575342	0	3.80344	0.306962	0.110363	3.41225	1.59604159586865	high
TCGA-DD-AAC9	0.950684931506849	0	1.44779	0.515208	0.146395	0.446362	0.425347075698594	low
TCGA-DD-AAE6	0.386301369863014	0	4.0623	0.00676478	0.0124972	2.52344	1.13074579355963	high
TCGA-DD-A3A2	5.83835616438356	1	0.879941	0.0196308	0.0807941	0.178874	0.308795623412327	low
TCGA-DD-A39Y	0.468493150684932	1	7.14014	2.338	0	2.80486	3.58571581153472	high
TCGA-BC-A112	0.419178082191781	1	6.71057	3.10571	0.116897	2.81408	4.12209721714523	high
TCGA-ZP-A9CZ	1.93424657534247	0	2.90111	0.0889557	0.198746	2.65885	1.04383661981407	high
TCGA-CC-A3MB	0.863013698630137	1	4.3857	1.28972	0.388906	3.28871	2.32109025798434	high
TCGA-DD-AAE1	1.51232876712329	0	2.4881	0.0315364	1.0743	1.39846	0.844437615987867	low
TCGA-EP-A3RK	0.994520547945206	0	3.62267	2.40234	1.92166	2.236	3.04960390627287	high
TCGA-G3-A3CG	1.84383561643836	0	1.64883	0.328722	0.645425	0.502025	0.506000505755299	low
TCGA-DD-AA3A	1.12328767123288	1	5.03223	1.2532	0.247077	3.59308	2.71900768489046	high
TCGA-BC-4073	2.32602739726027	0	3.75865	0.80752	0.220578	2.43989	1.33801674999782	high
TCGA-XR-A8TE	2.53424657534247	0	2.43896	3.07315	0.0657102	0.513491	0.89836343219228	low
TCGA-G3-A25V	2.35616438356164	0	2.7729	1.28108	0.161178	0.567059	0.666749219875722	low
TCGA-DD-A4NA	2.76164383561644	0	3.28908	0.870029	0.771548	1.38549	1.05976351450746	high
TCGA-DD-AAD3	3.54794520547945	0	1.96196	0.0583858	0.391548	0.944484	0.534925811481851	low
TCGA-DD-A118	9.41643835616438	0	2.92541	0.427713	0.367036	1.56545	0.836486407720296	low
TCGA-ED-A459	2.49315068493151	0	4.86125	0.681314	0.118891	2.82426	1.73015843344717	high
TCGA-RC-A7SB	1.61095890410959	0	2.13422	0.274411	0.225645	1.68176	0.697798671871856	low
TCGA-WQ-A9G7	0.0821917808219178	0	4.38566	0.349705	0.0347792	3.5248	1.80638837657607	high
TCGA-DD-AAEA	1.57534246575342	0	3.59203	0.013498	0.119821	2.2667	0.993134038043027	high
TCGA-G3-A7M7	0.989041095890411	0	1.92448	0.235482	0.339023	0.529871	0.474904486666173	low
TCGA-BC-A10T	2.29315068493151	1	2.06064	0.178237	0.893052	1.71646	0.847110492458564	low
TCGA-DD-AADP	1.25479452054795	0	1.71892	0.0736832	1.44911	1.36109	0.831514791295926	low
TCGA-DD-AACT	4.27945205479452	0	1.51359	0.198494	0.819178	1.03436	0.604132218843247	low
TCGA-UB-A7MA	2.32328767123288	0	2.58063	0.229588	0.104068	2.55412	0.954615146908672	high
TCGA-DD-A73D	1.8986301369863	0	1.50243	0.0126402	0	0.575312	0.381193036055879	low
TCGA-DD-A4NB	2.70958904109589	0	3.80317	1.11277	0.115832	0.961771	0.861747738263257	low
TCGA-2Y-A9GT	4.44931506849315	1	1.76511	0.0224743	0.451541	0.734135	0.488021292119554	low
TCGA-DD-AADL	1.74246575342466	0	2.25096	0.522156	0.306729	1.72718	0.784948377395963	low
TCGA-DD-A1EG	3.75890410958904	1	4.30434	1.03661	0.337996	1.77699	1.29731953470835	high
TCGA-DD-A4ND	7.52328767123288	0	2.61897	0.289008	0.615322	2.47127	1.11966655457893	high
TCGA-2Y-A9H6	0.978082191780822	0	1.84595	0.428678	0.646992	0.724825	0.576477720382797	low
TCGA-DD-AAW1	5.44931506849315	0	2.07142	0.0241778	0.826355	0.247928	0.496507121594764	low
TCGA-DD-A1EA	6.61643835616438	0	3.96289	1.52682	0.0966667	2.03129	1.37141760261777	high
TCGA-ED-A66Y	0.810958904109589	1	4.34478	0.038998	1.61037	3.16826	2.48492842000859	high
TCGA-DD-AACH	0.534246575342466	1	5.84457	2.49646	0.0619835	3.54332	3.84660579920937	high
TCGA-XR-A8TC	3.66849315068493	0	1.68181	0.13829	0.32458	1.58756	0.625993296226836	low
TCGA-DD-A3A4	1.67671232876712	1	0.938248	0.807602	0.177982	0.335712	0.405010749508441	low
TCGA-DD-A11A	0.216438356164384	0	2.89023	0.461214	0.0465609	1.03562	0.634794008607991	low
TCGA-DD-AADF	0.315068493150685	1	2.7043	0.0922074	0	1.90689	0.740015225555186	low
TCGA-ZP-A9D0	2.98904109589041	0	1.38703	0.235605	0.925392	0.664847	0.546706362021094	low
TCGA-UB-AA0V	0.86027397260274	0	1.32981	0.0214797	0.0779266	0.276199	0.344725217050012	low
TCGA-MR-A520	0.627397260273973	0	1.30743	0.377957	0.0332292	0.27023	0.366110840165308	low
TCGA-EP-A2KA	1.71780821917808	1	5.40822	0.598556	0.00992041	2.46968	1.60648394100234	high
TCGA-DD-AAE7	1.76438356164384	0	1.4461	0.152508	0.0183493	0.284633	0.356419629019044	low
TCGA-DD-AAE4	1.66575342465753	0	1.76056	0.117828	0.0787464	0.535356	0.413593547655968	low
TCGA-DD-A4NF	2.58082191780822	0	1.83827	4.54359	0.380508	0.358171	1.18746322457115	high
TCGA-DD-AACP	1.13698630136986	0	4.15723	1.20983	2.00011	3.6574	4.17333088333661	high
TCGA-DD-AAE0	1.52054794520548	0	3.12818	0.0803848	1.72452	3.23493	2.14990798284947	high
TCGA-BC-A8YO	1.53972602739726	0	6.23497	1.18688	0.0723116	3.91523	3.47041011215093	high
TCGA-DD-A3A9	2.55068493150685	1	2.59641	0.0961269	2.69142	0.793188	1.21301934676859	high
TCGA-CC-A7II	1.09315068493151	0	3.8631	0.0766959	0.301471	4.28014	2.16307257623072	high
TCGA-DD-AAD1	1.54520547945205	0	2.90783	0.595122	0.490467	1.0937	0.772856788432113	low
TCGA-XR-A8TF	1.8986301369863	1	1.61659	0.379732	1.32233	1.55969	0.896163144549158	low
TCGA-G3-A6UC	1.83835616438356	0	1.94448	0.0387171	0.127765	0.210638	0.383416124175687	low
TCGA-DD-A1ED	6.3041095890411	0	1.16941	0.703189	0.0806577	0.0713508	0.366056869629557	low
TCGA-CC-5262	0.282191780821918	1	4.3842	1.27614	1.85651	2.12819	2.55317386559059	high
TCGA-ZS-A9CF	6.60821917808219	0	2.3189	0.115789	0.119659	2.41746	0.854208728608168	low
TCGA-FV-A3I1	0.676712328767123	1	5.12956	1.31319	0.28238	2.154	1.77252762335955	high
TCGA-DD-AAW0	5.52054794520548	0	2.426	0.341986	1.20464	1.31156	0.908713847983323	high
TCGA-DD-AAD8	3.33972602739726	0	2.47163	0.927062	0	1.78981	0.825885829713408	low
TCGA-ZP-A9D4	1.08219178082192	0	1.14058	0.0174944	0.134352	1.62761	0.527629685537714	low
TCGA-RC-A7SK	1.29315068493151	0	2.54488	0.0539454	0.189666	1.25332	0.613012946533224	low
TCGA-GJ-A3OU	2.40821917808219	0	4.97577	0.951066	0.503654	1.91453	1.57995272505839	high
TCGA-KR-A7K8	2.48219178082192	0	3.78742	0.125651	1.2102	2.0784	1.41349347539892	high
TCGA-CC-A1HT	0.276712328767123	1	6.57406	2.32866	0.301705	4.44225	6.10193865474476	high
TCGA-BC-A69H	1.21643835616438	0	5.26745	0.27965	1.29889	1.98006	1.89056690891255	high
TCGA-DD-AAVR	6.88493150684932	0	2.23879	0.225522	0.285816	1.41143	0.65621592395948	low
TCGA-DD-AAE3	1.55068493150685	0	1.4092	0.013498	0.127237	0.257735	0.352435123237197	low
TCGA-DD-A4NN	2.46301369863014	1	2.66571	0.0201999	2.09471	2.84451	1.94213092906949	high
TCGA-DD-AACC	4.61643835616438	1	2.80634	0.0657102	0.330903	1.62597	0.760902248931446	low
TCGA-DD-AADI	2.97260273972603	0	2.30976	0.0316775	0.328722	0.779134	0.52456270578417	low
TCGA-DD-AAEB	1.30958904109589	0	1.37846	0.275365	0.0514417	0.392537	0.379194344739786	low
TCGA-2Y-A9H1	3.36712328767123	1	2.222	0.291486	0.0576929	0.151469	0.408608821806448	low
TCGA-DD-AACB	6.36712328767123	0	5.34519	2.31516	0.0594937	1.85989	1.95063352760792	high
TCGA-WX-AA46	2.07123287671233	0	0.999278	0.0234683	0.026021	0.168	0.308917373550908	low
TCGA-DD-A1EJ	2.75342465753425	1	4.55423	1.78885	2.48736	2.02768	3.5097202207036	high
TCGA-EP-A2KB	1.63287671232877	1	2.11646	0.176961	0.439464	3.09707	1.15813892575226	high
TCGA-ED-A66X	1.11232876712329	0	3.2177	0.268674	0.66257	2.10739	1.11611181581733	high
TCGA-DD-AACW	3.9013698630137	0	2.85208	0.0328061	2.10986	2.6753	1.91353636946891	high
TCGA-NI-A4U2	4.90684931506849	1	1.34216	0.993638	0.230695	0.581881	0.499833533142194	low
TCGA-G3-A3CK	1.6027397260274	0	2.06595	0.350271	0.0639171	0.859811	0.508805636700233	low
TCGA-DD-AADW	1.60821917808219	0	3.1775	0.374066	2.646	2.2934	2.29994796732589	high
TCGA-DD-AAVP	7.53972602739726	0	2.91376	2.50508	1.55518	0.862273	1.56232910638379	high
TCGA-DD-A39W	2.26575342465753	1	1.97743	3.98976	0.355693	1.1811	1.39324060092505	high
TCGA-DD-AACU	4.29315068493151	0	3.62909	0.160017	0.212632	1.52376	0.83553474983698	low
TCGA-KR-A7K7	2.60547945205479	0	4.70466	0.47467	0.120086	2.79813	1.59347376062479	high
TCGA-DD-AACQ	1.18356164383562	1	3.30587	0.418244	0.624896	1.06998	0.825362308916018	low
TCGA-DD-A4NS	6.72876712328767	1	3.46704	0.593115	0.214374	0.911807	0.733874963840144	low
TCGA-DD-A1EH	4.0958904109589	0	2.63031	0.164915	1.70585	2.1377	1.39505198641038	high
TCGA-DD-AAW3	4.47397260273973	0	2.23076	0.172359	0.233152	0.681314	0.501442912584754	low
TCGA-DD-AADA	3.37808219178082	0	1.90943	0.120219	1.39682	0.869003	0.727358068384462	low
TCGA-UB-A7MF	0.586301369863014	1	3.82541	0.139077	0.0086303	1.92284	0.917508592607012	high
TCGA-DD-A119	0.610958904109589	1	1.92619	0.212009	0.301002	0.602552	0.477931381826426	low
TCGA-2Y-A9H8	1.73424657534247	1	2.89051	0.0651587	0.587653	1.8612	0.906416574462304	low
TCGA-K7-A6G5	1.4027397260274	0	2.89303	0.195096	1.64196	0.724912	0.908108310719514	low
TCGA-WJ-A86L	0.945205479452055	0	2.24394	1.36025	0	1.43771	0.780190937700555	low
TCGA-ZS-A9CG	0.934246575342466	0	2.23998	0.9568	0.0923428	0.109026	0.475212222178374	low
TCGA-O8-A75V	1.47397260273973	0	3.19758	0.0963968	0.164271	1.2337	0.683782898662277	low
TCGA-DD-A1EL	1.13698630136986	1	6.64164	2.75487	2.2814	2.98267	8.04010567828191	high
TCGA-G3-A5SL	1.7013698630137	0	1.55016	0.988848	0.652693	1.04782	0.691680903238838	low
TCGA-DD-A1EE	0.956164383561644	1	3.16989	0.370053	0.0694272	1.62462	0.797484221431594	low
TCGA-CC-5263	0.353424657534247	1	4.24017	0.85591	1.05436	3.39197	2.63464076609965	high
TCGA-G3-A3CI	0.493150684931507	0	1.90323	0.504773	0.0119249	0.281431	0.416837711425183	low
TCGA-ED-A5KG	2.33972602739726	0	3.41141	0.415975	1.35727	2.02286	1.45582725451277	high
TCGA-DD-AAVS	4.99452054794521	0	2.48259	0.0803848	1.21276	2.31623	1.20414879313909	high
TCGA-DD-A4NO	6.15068493150685	0	1.95684	0.129481	0.492007	0.590626	0.499916704632682	low
TCGA-CC-A3MA	0.83013698630137	1	4.73219	0.312549	0.386921	4.01942	2.50867686632384	high
TCGA-NI-A8LF	2.18904109589041	0	1.69782	0.273934	0.123666	1.31667	0.554997569610099	low
TCGA-5C-A9VH	0.882191780821918	0	2.69276	0.162726	0.535953	1.64718	0.82073812172519	low
TCGA-DD-A4NE	1.80821917808219	1	2.55729	0.131721	0.623399	2.94345	1.25043687993707	high
TCGA-DD-AACA	6.3041095890411	0	3.0469	0.360490394666667	0.218683	1.84843584033333	0.87956132589501	low
TCGA-K7-A5RF	1.72876712328767	0	1.62574	0.0462815	0.0787464	0.19774	0.355965726225816	low
TCGA-DD-A1EB	5.52602739726027	0	0.95628	0.0146409	0.173895	0.690909	0.380862229385388	low
TCGA-DD-AAVU	6.03287671232877	0	3.85619	0.388575	0.0885487	1.32135	0.823075361707345	low
TCGA-DD-AADU	1.51780821917808	0	1.8677	0.973134	0.0384362	1.02708	0.592596118548285	low
TCGA-2Y-A9H0	10.0684931506849	0	4.06444	0.21661	0	2.54466	1.18953798081369	high
TCGA-GJ-A6C0	0.0849315068493151	1	2.58063	0.892508	0.10916	2.15202	0.974132813006728	high
TCGA-ED-A4XI	2.24383561643836	0	2.21627	0.129349	0.444455	0.66175	0.52721323824469	low
TCGA-G3-A7M8	1.17808219178082	0	1.43488	0.345851	0.0543623	0.358059	0.385122371187742	low
TCGA-CC-A3M9	0.821917808219178	1	5.16111	0.263155	0.115832	3.93491	2.38189259673555	high
TCGA-FV-A2QR	1.59178082191781	1	2.23358	0.353436	0.311852	1.29419	0.655035978040919	low
TCGA-MR-A8JO	0.904109589041096	0	3.4988	1.02077	0.475811	1.46926	1.06181211592534	high
TCGA-DD-A3A6	8.92602739726027	1	3.69638	0.38405	0.0578315	0.994869	0.711529423768442	low
TCGA-DD-A11D	4.27397260273973	1	1.3384	0.0942361	0.531369	0.574538	0.448407242475624	low
TCGA-BD-A3EP	1.12054794520548	0	4.00652	0.274053	0.182692	1.33291	0.85226525287565	low
TCGA-EP-A12J	1.56164383561644	0	1.21754	0.0282862	0.777199	1.38631	0.610774141597739	low
TCGA-4R-AA8I	0.717808219178082	1	1.77825	0.394075	1.04439	2.04506	0.990030832476152	high
TCGA-CC-A7IF	1.77808219178082	1	1.81779	0.0574156	0.0356239	2.57306	0.790501320472394	low
TCGA-KR-A7K0	0.178082191780822	1	2.94045	1.19686	0.651132	1.38532	1.03214348457227	high
TCGA-CC-A5UE	0.745205479452055	1	7.19084	1.23787	0.544485	3.45083	4.15884979437778	high
TCGA-HP-A5MZ	0.249315068493151	1	3.89514	0.282499	0.619836	1.16047	0.912556349509922	high
TCGA-CC-A8HU	0.942465753424658	1	3.76043	0.0565835	0	2.24762	0.98720969906117	high
TCGA-DD-AADO	1.24109589041096	0	3.28573	0.253626	0	0.837217	0.599256435674155	low
TCGA-DD-AAD5	3.68493150684932	0	6.9093	2.38568	0.0230424	3.53577	4.45264673148971	high
TCGA-LG-A6GG	1.06027397260274	0	2.07252	0.916324	1.65416	1.59101	1.23340649620764	high
TCGA-G3-A5SI	2.1041095890411	1	1.64016	0.0590783	1.36799	2.03914	0.993444080648309	high
TCGA-RG-A7D4	3.00821917808219	0	4.43762	0.703898	0.0565835	3.61993	2.05172593138264	high
TCGA-KR-A7K2	2.27123287671233	0	1.71008	0.0497702	0.620399	0.935233	0.548682276239526	low
TCGA-XR-A8TG	2.46027397260274	0	1.73257	0.848718	0.0214797	2.1839	0.816458394005248	low
TCGA-DD-AACD	1.04383561643836	1	2.16353	0.391218	0.0556122	1.06578	0.55722962545242	low
TCGA-3K-AAZ8	1.08493150684932	0	1.83216	0.0263043	0.104739	0.243913	0.376159181422844	low
TCGA-DD-AAD0	0.375342465753425	0	2.03168	0.0102069	0.272859	2.06212	0.742340230262434	low
TCGA-DD-AADJ	2.92054794520548	0	3.48478	0.0416635	0.391658	0.904349	0.686780450248259	low
TCGA-ES-A2HS	1.88493150684932	1	1.52256	0.00647756	0.821955	0.489235	0.485329761066818	low
TCGA-HP-A5N0	2.06027397260274	1	1.62821	0.0611541	0.652326	0.323312	0.448679188699866	low
TCGA-ED-A7XP	1.0958904109589	0	3.50042	1.1529	0.534759	2.15027	1.39335996654106	high
TCGA-G3-A7M9	0.153424657534247	1	5.27205	0.37362	4.21641	4.31692	10.7142079967932	high
TCGA-G3-A3CH	2.13698630136986	0	1.86152	0.0277203	0.523462	1.86647	0.736291998931673	low
TCGA-G3-A25S	1.13972602739726	1	4.78269	1.28599	1.63431	1.45133	2.04624890927461	high
TCGA-2Y-A9GW	3.48219178082192	1	3.99487	0.325962	0.898015	0.931229	0.952619721210816	high
TCGA-BC-A217	3.82739726027397	1	3.05075	0.209017	0.0106366	1.8731	0.801267920712437	low
TCGA-DD-AACX	0.465753424657534	0	3.91214	0.46634	0.0703893	2.25444	1.14052393749385	high
TCGA-CC-A5UD	0.832876712328767	1	7.2053	1.4861	2.16166	3.68704	8.06344367728141	high
TCGA-EP-A26S	1.66575342465753	0	1.18998	0.152378	0.0255958	0.554933	0.373100829815745	low
TCGA-MI-A75E	1.38904109589041	0	2.78264	0.42825	0.621524	1.0684	0.753570133045278	low
TCGA-DD-AACO	5.13972602739726	0	2.6638	0.00575927	0.0418037	0.332737	0.436837914087288	low
TCGA-G3-A5SK	2.03835616438356	0	0.884793	0.0140696	0.557189	0.151599	0.357239194651305	low
TCGA-BC-A110	5.7972602739726	1	1.78885	0.041243	0	0.160791	0.35233147856469	low
TCGA-G3-A5SM	1.42465753424658	0	2.6986	0.412944	0.238175	1.89126	0.854576271989821	low
TCGA-ED-A8O5	1.11232876712329	0	1.9555	0.190172	1.87255	2.35614	1.41345033018927	high
TCGA-FV-A3R2	0.531506849315069	1	2.75683	0.183963	0.211137	2.84567	1.10977404188362	high
TCGA-DD-A116	4.44383561643836	1	1.73466	2.90816	0.933195	1.37457	1.34402269965047	high
TCGA-DD-A39X	4.64109589041096	1	3.40538	0.577538	0.155102	1.02184	0.735578650080157	low
TCGA-2Y-A9H2	4.74246575342466	0	4.58171	0.572599	0.34426	2.00479	1.32365403246711	high
TCGA-CC-A9FS	0.578082191780822	0	2.68773	0.417704	1.03963	1.34886	0.928410606741503	high
TCGA-XR-A8TD	2.82191780821918	0	3.37035	0.169668	0.0137838	2.32282	0.973763377275909	high
TCGA-ZP-A9D2	2.0958904109589	1	4.96268	1.32694	0.14483	1.49175	1.33009279367342	high
TCGA-DD-A4NK	3.31506849315068	1	1.43045	0.0316775	0.952334	0.75745	0.546981325231956	low
TCGA-FV-A4ZP	6.81095890410959	1	5.46443	1.22002	0.168385	0.622649	1.07551805897905	high
TCGA-DD-AAE2	1.74794520547945	0	2.10581	0.041243	0.222557	1.48471	0.617002458304433	low
TCGA-DD-A39Z	1.64657534246575	1	1.94688	0.0377336	0.708849	1.26225	0.653182089827341	low
TCGA-5R-AA1D	1.23013698630137	0	2.45901	0.371615	0.493955	0.757365	0.60925612219707	low
TCGA-2Y-A9H7	3.2	0	2.21266	0.0285692	2.40942	1.98408	1.50343472085913	high
TCGA-CC-5264	0.279452054794521	1	4.44945	0.334683	2.70175	3.24339	3.95570603885859	high
TCGA-UB-A7ME	1.33150684931507	0	2.25438	0.0461418	0.878058	1.5637	0.805231469191478	low
TCGA-UB-A7MD	0.142465753424658	1	4.12205	2.50062	0.0909889	1.06226	1.27840294627348	high
TCGA-DD-AACZ	0.468493150684932	1	6.2092	1.22577	0.418892	2.86979	2.77300902734898	high
TCGA-DD-A39V	1.76164383561644	1	4.45657	1.38863	1.1624	0.650673	1.3060938725247	high
TCGA-ZS-A9CE	3.4	0	0.955536	0.118094	0.115166	1.27405	0.462674929234103	low
TCGA-5R-AA1C	1.42465753424658	0	3.21386	2.20345	0.287236	1.26105	1.15965636342951	high
TCGA-G3-A25Z	1.79452054794521	0	2.24738	0.167615	0.191057	1.02687	0.554728069539879	low
TCGA-5R-AAAM	0.126027397260274	1	2.13868	0.188021	0.064607	0.84543	0.494549265104577	low
TCGA-ES-A2HT	1.2	1	1.30059	0.180657	0.255924	0.286526	0.378010863115543	low
TCGA-DD-A3A7	1.14794520547945	1	4.95218	1.48584	0	1.34238	1.25035278558923	high
TCGA-BD-A2L6	3.73424657534247	0	1.71866	0.055751	0.0623981	1.97343	0.644077268956941	low
TCGA-DD-AAE9	1.97808219178082	0	2.6241	2.4518	0.0867838	1.76507	1.22181726089373	high
TCGA-CC-A7IH	1	0	2.40414	0.952781	0.894372	1.54691	1.01454298403862	high
TCGA-DD-AACL	0.293150684931507	1	5.72563	0.213129	4.36358	4.11144	10.9739390040654	high
TCGA-CC-5259	0.684931506849315	0	2.19837	0.030548	0.86924	1.63366	0.810597869003803	low
TCGA-G3-A7M6	1.73150684931507	0	3.71609	1.48403	0.171335	1.86021	1.26032700154146	high
TCGA-DD-AAD6	1.84109589041096	0	5.45698	0.984407	0	1.8429	1.43608280013403	high
TCGA-FV-A2QQ	1.9972602739726	0	2.43717	0.722816	0.209391	1.19805	0.69168609085198	low
TCGA-2Y-A9GX	6.69041095890411	0	3.03018	1.38885	0.206268	1.24744	0.905707258939521	low
TCGA-BD-A3ER	3.05479452054795	0	2.86932	0.596363	0.365693	0.852798	0.681537143596828	low
TCGA-DD-AADC	1.16438356164384	1	3.99114	1.73898	0.196733	3.72194	2.59464468107655	high
TCGA-BC-A10Z	0.0931506849315069	1	2.45565	1.54804	0.0506062	2.2337	1.11376606278392	high
TCGA-DD-AAED	2.09041095890411	0	1.66671	0.285698	3.45619	1.86418	1.95770723530814	high
TCGA-DD-AACI	4.43287671232877	0	2.88186	0.635151	0.0467006	0.416948	0.538704847307779	low
TCGA-G3-A25Y	1.23835616438356	1	2.93766	0.0406821	1.24938	2.5982	1.43405895675399	high
TCGA-ZP-A9CY	2.14246575342466	0	1.56491	0.0330882	0.520649	0.766298	0.488181360347544	low
TCGA-PD-A5DF	1.75068493150685	1	2.47532	0.632268	0.0828388	1.99411	0.849053113867341	low
TCGA-DD-A114	3.14794520547945	1	5.89755	0.801904	1.07929	3.38914	3.50443946285754	high
TCGA-DD-AAVY	5.3972602739726	0	2.46655	0.229834	0.46999	0.47747	0.535015391743847	low
TCGA-BC-A10S	3.8986301369863	1	1.94471	0.0350608	0.0549179	0.36233	0.393139160159098	low
TCGA-CC-A123	0.6	0	3.34561	0.0529723	0.625083	0.516721	0.63878849724628	low
TCGA-MI-A75H	2.04657534246575	0	2.8516	0.0526941	1.04817	1.04586	0.799088663470226	low
TCGA-DD-AADG	3.13698630136986	0	1.66807	1.66998	0.112767	1.08882	0.700270439868065	low
TCGA-BC-A10U	2.29315068493151	1	4.30686	1.68113	1.72775	1.00195	1.83246383870935	high
TCGA-CC-A7IG	0.819178082191781	1	6.50472	0.233275	3.05113	3.26846	6.2596345175113	high
TCGA-DD-A3A3	1.46575342465753	1	1.86699	0.328951	0	1.12988	0.523108475136038	low
TCGA-2Y-A9GZ	2.32328767123288	1	1.77248	0.0373119	0.0230424	1.23518	0.50228954593744	low
TCGA-K7-AAU7	0.983561643835616	0	6.4492	2.1956	0.0723116	2.28229	2.65544571242262	high
TCGA-DD-AAVX	4.70684931506849	0	2.75598	0.0911243	0.0750534	0.794353	0.531967251582103	low
TCGA-DD-A4NJ	2.54246575342466	0	2.95127	0.0965317	0.106348	2.6982	1.03684370002067	high
TCGA-DD-AACS	4.94246575342466	0	2.29608	0.0467006	0.546857	1.34039	0.677118913606622	low
TCGA-UB-AA0U	0.895890410958904	0	1.88916	0.0313952	0.49211	2.23401	0.826436843393433	low
TCGA-CC-A9FW	0.679452054794521	0	3.23773	1.02134	0.506297	2.10172	1.25965789999537	high
TCGA-CC-A8HT	0.383561643835616	1	5.70621	1.78835	0.0654344	4.3047	4.10664964214647	high
TCGA-G3-AAUZ	1.31506849315068	0	1.41824	0.169155	0.0647449	0.647821	0.406953998076736	low
TCGA-G3-A25U	4.48219178082192	0	1.049	0.0255958	0.0821576	2.33931	0.645238432755767	low
TCGA-DD-AAEK	2.92328767123288	0	1.97651	0.199248	0.487898	2.04373	0.81800362532037	low
TCGA-DD-AAEH	2.14794520547945	0	2.24205	0.0291348	0.722291	1.32372	0.703495074256261	low
TCGA-DD-A73F	2.97260273972603	0	2.62553	1.12717	0.0976108	1.84587	0.933308031938107	high
TCGA-2Y-A9HA	0.0986301369863014	1	4.68568	1.67527	0.137766	2.18406	1.71477420999976	high
TCGA-UB-A7MC	1.36986301369863	0	2.16066	0.983386	0.0499095	2.18973	0.917421545695065	high
TCGA-DD-AACG	1.28493150684932	1	4.56339	0.051024	0.136848	1.6643	0.980744168377609	high
TCGA-2Y-A9GY	2.07397260273973	1	7.08324	1.90843	1.28202	2.46725	4.37906823677186	high
TCGA-DD-A1EF	1.07945205479452	1	2.87238	0.359746	0.463099	1.95643	0.956707218614086	high
TCGA-DD-AADQ	1.19452054794521	0	1.89619	0.137635	0.0475384	0.938775	0.480442747244181	low
TCGA-DD-A1EK	1.52876712328767	1	2.66553	0.668664	0.0137838	1.05638	0.637120482386629	low
TCGA-DD-AAD2	1.8027397260274	0	2.85615	0.0844725	0.302056	2.02258	0.869226738209747	low
TCGA-DD-A11C	1.81369863013699	0	1.71888	0.0746424	0.0409625	2.48926	0.760220517085738	low
TCGA-DD-AAEI	4.19452054794521	0	3.68779	0.759923	0.0563061	2.07471	1.09998348590602	high
TCGA-G3-AAV5	0.96986301369863	0	5.47536	0.0336521	0.599794	1.64519	1.32418004661221	high
TCGA-DD-AADK	2.87397260273973	0	1.79743	0.209141	0.89933	1.19617	0.688727088018531	low
TCGA-2Y-A9H5	1.52054794520548	1	2.09238	0.172488	1.22027	1.37957	0.847728827760087	low
TCGA-FV-A3I0	2.32328767123288	0	4.35543	0.74261	0.257614	1.13416	0.967230832618116	high
TCGA-CC-A7IL	0.761643835616438	1	2.02045	0.222557	0.691534	1.685	0.78757211226841	low
TCGA-DD-A115	6.96438356164384	1	1.83802	0.556699	0.19497	2.21881	0.833204873897712	low
TCGA-2Y-A9GS	1.98356164383562	1	4.88469	2.06705	0.505078	2.90985	2.77122628289648	high
TCGA-ZP-A9CV	2.98082191780822	1	2.48396	0.033793	0.905736	0.577634	0.611270118603738	low
TCGA-BC-A69I	1.06027397260274	0	1.89709	0.0193461	0.0927487	0.438399	0.403195927510565	low
TCGA-MI-A75C	0.797260273972603	0	4.88771	0.913876	1.18682	1.36188	1.60868053713201	high
TCGA-DD-AADV	1.57260273972603	0	3.53176	0.403268	0.158337	1.91123	0.967670963330682	high
TCGA-BC-A10Y	1.94794520547945	1	2.85571	0.138552	0.0927487	2.33605	0.910513706174544	high
TCGA-DD-AACV	4.19452054794521	0	2.39353	0.0889557	0.0318186	3.12748	1.05412505701931	high
TCGA-DD-AADR	5.55616438356164	0	3.77518	0.729096	0.112633	2.04771	1.11979585342384	high
TCGA-DD-AACJ	5.75890410958904	0	4.34338	0.0444641	0.0619835	0.325962	0.59399133792384	low
TCGA-BC-A10R	0.843835616438356	1	1.86892	0.130008	1.34341	0.621618	0.656135518669125	low
TCGA-LG-A9QD	1.0027397260274	0	1.49764	0.0187766	0.0966667	0.184471	0.346428313890465	low
TCGA-WX-AA44	1.68493150684932	0	4.65429	1.45423	0.285698	2.20855	1.71590892745113	high
TCGA-DD-A113	6.64383561643836	0	2.52203	0.598175	0.172616	2.43938	1.01153664728784	high
TCGA-DD-A1EC	1.64931506849315	0	3.37657	1.25562	0.80719	1.1413	1.09681961705259	high
TCGA-BC-A10Q	3.10958904109589	1	3.00892	0.163499	0.081885	3.03019	1.17571960929307	high
TCGA-DD-AAVW	6.34794520547945	0	2.48604	0.235114	1.0087	1.66503	0.943925865927358	high
TCGA-2Y-A9H3	4.15342465753425	0	2.24498	0.113434	0.31823	0.596554	0.496044074579523	low
TCGA-DD-A4NH	2.51232876712329	0	2.64708	0.809167	1.55311	2.24248	1.59369946469714	high
TCGA-CC-A7IE	0.594520547945205	1	3.28623	0.620117	1.95397	2.76924	2.31115261631783	high
TCGA-DD-A4NQ	1.02191780821918	1	6.72522	2.22959	0.0915306	2.5271	3.06132021054692	high
TCGA-DD-A4NG	2.1972602739726	1	1.40822	0.837297	0.469469	1.03956	0.612573185958734	low
TCGA-DD-AAW2	5.08219178082192	0	2.58655	0.162468	0.158725	1.18441	0.612560255396926	low
TCGA-DD-A73B	0.775342465753425	1	1.90927	0.0160684	0.212383	2.70186	0.879128048200701	low
TCGA-DD-A4NI	2.23561643835616	0	1.12829	0.0207689	0.0669502	0.385376	0.343563012886559	low
TCGA-MI-A75G	1.91232876712329	0	2.33503	0.172231	1.11929	0.573859	0.657879922389615	low
TCGA-BC-A10X	2.10958904109589	1	1.37835	0.0695647	0.0485152	0.52316	0.377360152769176	low
TCGA-CC-A3MC	0.994520547945206	0	5.0867	1.10528	0.294782	2.82684	2.09940521439984	high
TCGA-2Y-A9GV	6.93698630136986	1	1.50838	0.130272	0.168129	0.631896	0.421635378526812	low
TCGA-DD-A73G	9.52876712328767	0	2.22746	0.141825	0.189919	0.814591	0.512583368956694	low
TCGA-CC-5260	0.238356164383562	1	4.63077	1.62719	0.561008	2.63564	2.23447253255609	high
TCGA-CC-A7IK	0.717808219178082	1	5.04945	2.59663	0.0423642	2.93825	2.79150348205628	high
TCGA-DD-A4NL	4.68767123287671	0	1.21089	0.00705194	0.063641	0.228234	0.329752105603568	low
TCGA-DD-A3A1	0.638356164383562	1	4.49784	2.7233	0	0.621993	1.20730897892232	high
TCGA-G3-AAV2	1.01917808219178	0	2.53613	0.0335111	0.818442	0.389567	0.563848969856382	low
TCGA-BC-A216	3.7013698630137	0	2.26918	0.152508	1.96813	2.91098	1.83081363428416	high
TCGA-DD-A4NV	6.56986301369863	0	2.0274	0.122606	0.179129	0.56306	0.452333792545739	low
TCGA-ED-A627	1.15890410958904	0	2.63606	0.0497702	0.0794293	0.880098	0.531472464031729	low
TCGA-RC-A7S9	1.75342465753425	0	3.2114	0.042084	1.64676	2.20746	1.50756089936946	high
TCGA-DD-AADD	3.37260273972603	0	3.41147	0.365916	0.259544	2.81488	1.30429573641195	high
TCGA-BC-A10W	0.249315068493151	1	5.432	3.0713	0.112367	3.94044	4.71612510540433	high
TCGA-BC-A3KG	1.86301369863014	0	3.08863	0.326192	0.0571383	3.99348	1.6806096542706	high
TCGA-DD-AACN	3.56712328767123	0	2.90547	0.0267292	1.43893	1.08997	0.923909446828459	high
TCGA-G3-AAV6	0.178082191780822	1	3.31762	1.21001	2.8525	2.7566	3.54281339816156	high
TCGA-DD-AAVZ	5.20547945205479	0	1.70788	0.277271	1.32636	1.98072	1.02224167047485	high
TCGA-DD-AACE	5.98356164383562	0	2.0624	0.303927	0.046002	1.26406	0.570862807780207	low
TCGA-ZS-A9CD	3.7972602739726	1	3.04708	0.378068	0.14483	0.555424	0.565175153519381	low
TCGA-DD-AADY	1.52054794520548	0	1.08434	0.0750534	3.32261	1.52211	1.44332716857587	high
TCGA-2Y-A9H4	3.97808219178082	0	2.75828	0.3667	0.24306	1.40686	0.730699495163115	low
TCGA-WX-AA47	1.52328767123288	1	3.45778	0.636265	0.579759	2.07279	1.21746905023437	high
TCGA-G3-A5SJ	1.91232876712329	0	4.16684	0.950692	0.0947766	1.98918	1.22989567152931	high
TCGA-YA-A8S7	1.12876712328767	1	7.88302	3.09736	0.149129	3.71871	6.86033439801563	high
TCGA-DD-A4NP	9.06301369863014	0	1.31214	2.09768	0.0423642	0.203514	0.530491540677807	low
TCGA-MI-A75I	1.72602739726027	0	3.94771	1.05388	0.0451634	1.98313	1.18976672237513	high
TCGA-DD-A3A5	8.56164383561644	1	1.79813	0.166073	0.102188	1.17588	0.522788797177616	low
TCGA-DD-AACY	3.97260273972603	0	1.91261	0.157173	0.20364	0.251568	0.406824645400515	low
TCGA-CC-A5UC	0.950684931506849	1	2.69392	0.717386	4.74838	3.12603	5.94133067097989	high
TCGA-CC-A8HV	0.764383561643836	1	5.13235	0.496207	5.00952	2.74002	8.31419278988178	high
TCGA-BC-A5W4	1.4986301369863	1	2.1112	0	4.11036	1.21468	1.98540446894889	high
TCGA-RC-A7SF	1.58630136986301	0	3.6658	0.218347	1.5035	1.80443	1.42148289978043	high
TCGA-ED-A7XO	1.16986301369863	0	2.29078	0.0237521	0.0994972	2.05901	0.735696939088457	low

## Sheet: RiskScore-ICGC
id	futime	fustat	G6PD	SLC7A11	MYCN	KIF20A	riskScore	risk
DO45207	2.87671232876712	0	1.84663	0.088615	1.61409	1.67998	0.999071389113915	high
DO45245	0.657534246575342	1	4.90637	2.59382	0.239161	3.80981	3.85571929670187	high
DO23536	2.54794520547945	0	2.40979	0.0796162	0.303881	1.15111	0.60444948575725	low
DO23529	2.54794520547945	0	2.62189	0.142294	1.83617	1.86483	1.32265770155228	high
DO45299	3.94520547945205	0	4.26985	1.46897	0.204612	2.23247	1.57990318442154	high
DO45097	4.43835616438356	0	3.01256	0.102462	0.0753045	0.96529	0.589923993800533	low
DO23534	2.3013698630137	0	2.6304	0.944456	1.56938	0.722101	1.00251062551006	high
DO45165	1.89041095890411	0	4.34549	0.742999	0.474944	2.34662	1.53989327320197	high
DO45139	3.61643835616438	0	4.72673	1.1414	0.273234	2.90142	2.02204804911768	high
DO23514	3.53424657534247	0	3.41723	2.2321	1.90412	1.68763	2.35310825923273	high
DO45177	3.45205479452055	0	2.44901	0.197476	0.471692	1.1017	0.64957207836871	low
DO45133	1.80821917808219	1	2.02722	1.39606	0.273484	0.94007	0.703567192843745	low
DO45233	2.46575342465753	0	2.48942	0.195563	0.392032	0.875519	0.591801861481765	low
DO45195	1.06849315068493	0	1.33199	0.0196503	0.0340964	0.457631	0.360575304530134	low
DO45171	1.64383561643836	0	2.85648	2.33752	0.393405	0.558006	0.923854144012142	high
DO48733	1.64383561643836	0	2.63746	0.52982	0.330941	1.07108	0.684484998701387	low
DO45275	0.0273972602739726	1	5.62786	0.651187	0.128766	3.27419	2.28377406785526	high
DO50813	1.15068493150685	0	2.45737	0.0935217	0.101901	1.17933	0.5778299131255	low
DO45225	2.87671232876712	0	4.70565	0.798266	0.321084	3.57761	2.36133453518539	high
DO45257	2.21917808219178	0	3.28364	0.961441	0.0635164	1.9704	1.03909736175012	high
DO45093	1.97260273972603	1	7.31178	1.52022	0.204896	3.34593	3.91764386677836	high
DO48751	1.31506849315068	1	4.6277	1.43034	0.12102	2.06563	1.53667394065434	high
DO50822	1.3972602739726	0	3.3875	1.70696	2.68202	0.911787	2.07837513172821	high
DO45121	4.19178082191781	0	2.33681	0.115332	0.56933	1.40703	0.713066952632042	low
DO48677	3.12328767123288	0	1.9681	0.0315458	0	0.326963	0.383003286348936	low
DO48679	3.28767123287671	0	3.8823	1.59703	0.161624	2.05692	1.41498172608269	high
DO23539	3.04109589041096	0	3.36128	0.933159	0.372061	2.72645	1.48123311473194	high
DO45091	3.61643835616438	1	2.86837	0.204567	0.0375614	1.82407	0.769694644912512	low
DO50805	1.89041095890411	0	4.21824	0.295872	0.340244	1.22925	0.904459318209638	low
DO48747	1.47945205479452	0	4.89506	0.694137	0.117203	1.69803	1.20766985151638	high
DO45253	2.38356164383562	0	3.22884	0.817778	0.153218	2.51676	1.22616251819131	high
DO45249	1.72602739726027	0	3.17075	0.773686	0.561982	0.90228	0.810204144561631	low
DO48736	1.64383561643836	0	2.75674	0.145236	1.21036	1.12303	0.867633655712658	low
DO48706	2.38356164383562	0	2.24703	0.217629	0.101186	2.19477	0.797816385912646	low
DO45125	4.6027397260274	0	2.75575	0.0408778	0.53525	1.0519	0.664515418335914	low
DO45193	0.328767123287671	1	2.33017	0.4723	0.0989343	2.75779	1.02984086385904	high
DO23552	2.21917808219178	0	2.5195	0.462526	0.203486	3.02424	1.19889421867074	high
DO45145	0.164383561643836	1	7.23642	2.15284	0.0523143	4.71645	6.64092113676819	high
DO45273	1.31506849315068	0	4.42251	0.927476	0.59183	1.97526	1.49732644854426	high
DO48695	1.97260273972603	0	2.99401	0.179924	0.324066	1.51149	0.775563753977929	low
DO45183	1.56164383561644	1	3.43746	0.200574	3.70949	1.72129	2.71411169178687	high
DO48732	1.72602739726027	0	4.50701	2.73744	0.21753	2.02757	2.06063095863001	high
DO48727	1.06849315068493	1	2.85969	0.172098	1.27516	0.82567	0.823739132902545	low
DO48743	1.56164383561644	0	3.30001	0.286494	0.127256	1.90817	0.894959828608378	low
DO45157	5.42465753424658	0	4.40804	1.84306	1.051	2.7075	2.70942766201146	high
DO48760	1.89041095890411	0	1.86448	0.0215999	0.370305	0.809182	0.495534811894192	low
DO50850	1.97260273972603	0	4.25518	1.07604	0.504817	1.8344	1.39604958079111	high
DO50857	0.575342465753425	0	2.00357	0.0305316	0.857355	2.09352	0.906830582343832	low
DO50855	1.56164383561644	0	3.10398	0.110193	0.29902	1.54336	0.780038002781142	low
DO48712	2.21917808219178	0	3.0467	0.709311	0.497661	2.40409	1.24951994284394	high
DO50818	1.3972602739726	0	2.01731	0.100875	0.444225	0.800622	0.52932059894289	low
DO45243	2.54794520547945	0	3.09765	0.290642	0.332902	1.20125	0.733876223664492	low
DO23513	3.28767123287671	0	3.43533	2.69895	0.288851	1.19941	1.32227177275999	high
DO45277	1.64383561643836	0	5.71914	1.32159	0.170128	2.02144	1.81803067694062	high
DO50803	1.47945205479452	0	3.15954	0.444059	0.0674729	1.35738	0.741351431502147	low
DO45223	2.79452054794521	0	3.36684	1.09791	1.01926	0.832979	1.02365259849468	high
DO45187	3.45205479452055	0	2.49895	0.106709	0.898353	3.58424	1.65924674423961	high
DO48681	2.46575342465753	0	3.33753	1.73734	1.53438	3.28404	3.09849320701989	high
DO45161	1.47945205479452	1	4.59931	1.05799	0.208903	3.35377	2.20278418724433	high
DO50778	1.72602739726027	0	5.66247	2.43294	0.368709	3.52887	4.03914484348529	high
DO45231	2.54794520547945	0	3.36793	0.603225	0.502117	2.30057	1.24942530772734	high
DO48737	1.97260273972603	0	3.44188	0.649314	0.624905	2.04555	1.22475077438454	high
DO45297	3.45205479452055	1	4.79478	1.08488	1.48894	2.16287	2.35775550122676	high
DO23512	3.45205479452055	0	2.11341	0.069222	0.154933	0.774701	0.482343131248371	low
DO45155	5.91780821917808	0	4.45028	1.67357	0.586285	2.89396	2.39999335179155	high
DO50845	0.575342465753425	0	4.2297	0.942984	0.185086	1.85945	1.22534302266613	high
DO50793	1.47945205479452	0	2.99419	1.42006	3.45751	1.38985	2.73552357793942	high
DO45173	3.20547945205479	0	3.80713	0.63137	2.52703	2.31026	2.63303509858223	high
DO45191	3.28767123287671	0	2.94184	0.140079	2.9753	1.20515	1.63309677448326	high
DO50819	1.3972602739726	0	3.22252	0.255801	0.525466	1.94796	1.01116389877844	high
DO50844	0.821917808219178	0	1.79182	1.24534	2.03963	1.97786	1.62708368124505	high
DO50800	1.3972602739726	0	3.21977	0.284398	0.239317	0.671147	0.610785556308917	low
DO48725	2.13698630136986	0	4.37898	0.566446	1.03681	2.00414	1.59786723875818	high
DO23538	1.23287671232877	0	0.9013	0	0.28214	1.64423	0.531684622667365	low
DO45141	3.61643835616438	0	2.95699	0.524348	0.273799	2.06773	0.982675583298692	high
DO50802	2.54794520547945	0	4.0415	0.458532	0.0791632	1.09623	0.800114182528008	low
DO48716	1.97260273972603	0	3.68947	0.389006	0.33689	1.81118	1.01711770345748	high
DO23543	2.79452054794521	0	3.04337	0.053782	0.697569	1.53448	0.865041482670091	low
DO45092	3.28767123287671	1	5.04431	1.4922	0.750156	2.02499	2.03004322031329	high
DO50825	1.06849315068493	0	3.11047	0.175322	1.2466	1.88117	1.20461	high
DO50816	1.06849315068493	0	2.27493	0.030742	0.312072	1.30576	0.615733909696926	low
DO50829	1.56164383561644	0	8.40639	2.66059	0.12405	3.25188	5.80113358676748	high
DO50804	1.97260273972603	0	1.47128	0.520841	0.268357	0.480922	0.450011001239255	low
DO48719	1.89041095890411	0	2.63927	2.51509	0.99879	0.838321	1.23548712135863	high
DO45201	2.46575342465753	0	2.34961	0.0866403	1.81258	0.851152	0.887497911598245	low
DO45215	3.20547945205479	0	1.49772	0.0272572	0.0355476	0.384274	0.363204682249195	low
DO45289	0.986301369863014	0	3.37557	0.332787	0.32367	1.62079	0.889407182758043	low
DO50815	0.410958904109589	0	3.42333	2.09356	2.71436	4.07532	6.48129441830755	high
DO45305	0.821917808219178	0	3.83273	0.941328	1.32151	2.09117	1.78395523829771	high
DO48704	2.05479452054795	0	4.69272	0.0333943	0.338368	1.61946	1.0514439783191	high
DO23541	2.54794520547945	0	3.0225	0.508992	0.188565	1.76708	0.873369873291482	low
DO50798	0.0821917808219178	1	2.79116	0.0625834	0.0271246	1.78283	0.723064927688749	low
DO45281	2.05479452054795	0	3.37702	1.25105	0.255053	1.34727	0.979250668066102	high
DO23526	2.87671232876712	0	6.04317	0.742327	0.19137	2.30354	1.86371146594778	high
DO227643	3.45205479452055	0	1.31208	0.0355923	0	0.558523	0.368584536708253	low
DO45127	1.15068493150685	1	3.43446	2.22922	0.455004	3.73404	2.87139634914481	high
DO45241	2.95890410958904	0	2.73851	0.504177	0.766397	2.15706	1.13789239161405	high
DO45217	0.73972602739726	1	4.69774	0.243881	3.79712	2.77484	4.96087948271978	high
DO227801	1.80821917808219	0	3.15659	0.111738	0.385536	1.10556	0.702110143035211	low
DO45131	0.986301369863014	1	4.56355	1.22547	0.14007	1.9309	1.39690199549873	high
DO23546	2.87671232876712	0	3.44787	1.32316	0.451764	2.61792	1.62697580551734	high
DO45101	4.6027397260274	0	2.47734	0.057811	0.366264	0.661253	0.52929658426386	low
DO45169	3.6986301369863	0	4.31419	1.44275	1.79754	2.04395	2.4993854460221	high
DO45147	1.97260273972603	1	3.83782	0.529957	2.52916	2.50855	2.7622174348429	high
DO23545	1.56164383561644	1	3.86104	0.411913	0.0401829	2.75162	1.30051868600212	high
DO23525	2.87671232876712	0	5.92535	0.911038	0.0335715	2.22129	1.75394052098814	high
DO45185	1.64383561643836	0	5.37803	0.453252	0.185356	3.60404	2.37132436805282	high
DO23535	2.63013698630137	0	4.02568	0.419576	0.269177	1.74938	1.04138956381125	high
DO23511	0.493150684931507	1	5.13147	1.76828	0.226536	1.93163	1.79472330871151	high
DO45219	2.95890410958904	0	5.11935	0.899049	0.658642	3.38832	2.72513922277472	high
DO50799	1.47945205479452	0	5.08804	0.532246	0.121892	1.99348	1.3282991358351	high
DO48717	0.493150684931507	1	4.97782	1.22116	0.578529	2.89473	2.37097545336182	high
DO50820	1.3972602739726	0	3.41649	0.0774321	2.41416	3.13422	2.73685752410493	high
DO23537	2.46575342465753	1	3.39793	0.115576	0.0879485	3.27688	1.35218002380771	high
DO45135	3.86301369863014	0	5.00666	1.5984	0.560367	1.71685	1.75607369644208	high
DO23531	2.46575342465753	0	1.7898	0.0403874	0.0593696	0.303647	0.37634972049422	low
DO48720	1.56164383561644	0	3.76374	1.3201	0.336386	2.86813	1.7959272023469	high
DO48697	2.21917808219178	1	4.86989	0.495704	0.18518	2.26681	1.4152195950669	high
DO45307	0.657534246575342	1	5.42817	0.625846	0.147707	2.84855	1.91992110440509	high
DO48723	1.64383561643836	0	5.68987	1.59405	0.0257485	3.25044	2.74176775743288	high
DO45103	1.23287671232877	0	2.74332	0.269831	1.15119	2.28257	1.27538521447452	high
DO50859	0.493150684931507	0	4.50425	1.74524	0.254667	0.750965	1.09785946609665	high
DO45175	3.12328767123288	0	3.23719	0.375689	0.0479035	1.11832	0.680058882328173	low
DO45105	4.6027397260274	0	3.16409	0.0166615	0.227697	3.54392	1.44929663291489	high
DO50809	1.97260273972603	1	4.11328	1.42267	0.310653	2.67258	1.81795	high
DO45303	2.71232876712329	0	3.54032	0.708706	0.018523	0.614401	0.649659619988167	low
DO50832	0.246575342465753	0	3.05032	0.262748	0.18213	2.05341	0.909562766008416	high
DO48746	1.56164383561644	0	1.24936	0.0714084	0.683711	1.81567	0.692177569069421	low
DO45199	3.6986301369863	0	3.70629	0.488771	0.888777	1.70424	1.20582525790228	high
DO48701	2.13698630136986	0	2.58104	0.682152	0.346214	1.40158	0.785349869424623	low
DO50839	0.904109589041096	0	1.9282	0.0430425	0.826936	0.839858	0.590089196671214	low
DO23528	2.79452054794521	0	2.6333	0.0186225	0.545189	1.47809	0.746197560890791	low
DO45149	3.45205479452055	0	4.4828	0.0997991	0.806885	1.74954	1.25027754380322	high
DO48730	1.72602739726027	0	4.53645	1.52234	1.29218	2.70308	2.78363743385891	high
DO48672	1.23287671232877	0	2.55396	1.8305	0.313359	0.921234	0.857042503173552	low
DO45267	1.56164383561644	1	6.99617	2.80194	0.289024	2.381	3.71465848610234	high
DO48674	3.45205479452055	0	1.33419	0	0.121387	0.286248	0.349353058024179	low
DO23548	2.3013698630137	0	2.35697	0.0780313	0.102803	1.26115	0.581262902197918	low
DO45143	3.53424657534247	0	3.84817	0.977872	0.465333	1.41801	1.09562686717035	high
DO45179	1.64383561643836	0	2.51286	0.110165	0.810177	2.27331	1.05419060119764	high
DO45235	2.46575342465753	0	3.21476	0.970371	0.185315	2.28613	1.18655399670622	high
DO50814	1.15068493150685	0	2.55402	0.300641	0.0860779	1.24	0.62497229792201	low
DO23523	2.95890410958904	0	5.31512	1.7859	0.330987	0.393148	1.16482867542217	high
DO45263	0.73972602739726	1	2.57203	1.35711	0.167961	2.99069	1.44825747925077	high
DO23521	3.04109589041096	0	6.03535	1.43178	0.0616204	3.44162	3.02386310253032	high
DO45213	3.28767123287671	0	2.36017	0.306468	1.69983	2.39429	1.49101863887323	high
DO50811	1.23287671232877	0	2.24046	0.167531	1.2139	1.58766	0.928211879819108	high
DO48742	1.64383561643836	0	1.90195	0.0274012	0.178689	0.611228	0.439881474671369	low
DO48759	1.97260273972603	0	2.4164	0.150931	0.110423	1.19342	0.585496643849937	low
DO45227	2.79452054794521	0	1.37997	0.407987	0.259023	1.75894	0.653332728149806	low
DO45287	1.06849315068493	0	4.02369	1.84473	0.320641	2.55587	1.90138881263715	high
DO45229	2.71232876712329	0	3.14309	0.0952444	0.144459	0.892708	0.601862191647188	low
DO45117	3.04109589041096	1	2.70148	0.130186	0.0635749	2.68939	0.983382189210891	high
DO45163	2.63013698630137	0	4.04104	0.163263	1.42676	2.55524	1.86860270336676	high
DO23532	2.63013698630137	0	2.61437	0.0753855	0.207341	1.0282	0.58268093760767	low
DO48761	2.38356164383562	0	3.05786	0.75636	0.110506	1.33805	0.787588067895104	low
DO48693	2.46575342465753	0	2.90879	0.639487	0.101038	1.79571	0.865073478865193	low
DO45205	0.246575342465753	1	5.83758	1.69172	0.85842	1.98255	2.49301795231083	high
DO50789	1.56164383561644	0	2.06043	0.108859	2.07285	1.46408	1.12737567568277	high
DO45239	2.38356164383562	0	3.71733	0.714623	2.36595	1.81399	2.13132948760955	high
DO48715	1.89041095890411	1	3.84636	0.118895	0.609187	2.35611	1.28396401858097	high
DO45189	3.28767123287671	0	2.38041	0.187066	2.54861	2.68891	2.11371993446093	high
DO45301	3.94520547945205	1	3.2172	1.45383	0.776033	2.89317	1.95675826859093	high
DO45255	1.97260273972603	0	2.90446	0.770703	0.0101016	1.25938	0.7255873738743	low
DO48682	0.328767123287671	1	4.40979	2.86611	0.0812859	2.72969	2.50936547504289	high
DO50774	1.97260273972603	0	2.36551	0.199027	0.98936	1.64523	0.905069610185645	low
DO45181	3.28767123287671	0	2.29685	0.128613	0.144118	0.322268	0.43395692721299	low
DO23518	3.61643835616438	0	1.84074	0.141511	0.0304682	1.48366	0.565810690684556	low
DO50807	1.47945205479452	0	2.07375	0.323078	0.175034	2.51608	0.901747448377319	low
DO45107	4.68493150684932	0	2.2826	0	0.340501	0.929619	0.54654865752916	low
DO23527	2.87671232876712	0	1.90446	0.188537	0.580759	1.30246	0.651950652109889	low
DO50783	1.31506849315068	0	2.42982	0.131473	0.132296	1.30788	0.610883796848364	low
DO23510	2.38356164383562	0	5.05388	1.13569	0.490246	1.68632	1.54331469442449	high
DO45247	0.575342465753425	0	1.88834	0.0659666	0.0387124	2.21405	0.713884652781999	low
DO48721	2.46575342465753	0	1.97467	0.54784	0.86473	0.74636	0.654794769767189	low
DO45109	4.35616438356164	0	2.3607	0.0640443	0.388157	0.911713	0.567616400182608	low
DO23515	3.36986301369863	0	2.86782	0.329404	2.69042	3.11127	2.85791466349703	high
DO45119	1.3972602739726	1	3.09781	0.835702	0.0402496	2.21116	1.04961518879689	high
DO50817	1.06849315068493	0	2.76913	0.0932096	0.950754	0.404286	0.624509107337617	low
DO23540	2.05479452054795	0	4.70042	1.85347	0.05369	1.45304	1.37172004509654	high
DO45123	1.56164383561644	1	4.04213	1.68655	0.155935	2.15777	1.53178591890384	high
DO45285	1.31506849315068	0	3.39752	0.676611	0.298509	1.61718	0.95601820459158	high
DO50785	0.246575342465753	1	4.47709	0.369867	0	2.05867	1.12951400837212	high
DO45137	3.61643835616438	0	3.55577	0.751116	1.06764	1.65005	1.29774867973205	high
DO23547	2.79452054794521	0	4.56941	1.7472	2.20708	1.17861	2.41157110827935	high
DO45237	2.46575342465753	0	3.74587	0.0479435	1.97004	2.32234	1.91202751878806	high
DO45167	3.94520547945205	1	1.52904	0	0.038971	1.18541	0.472024761887878	low
DO45279	3.53424657534247	0	3.42143	0.939443	0.184091	0.632569	0.711668582619749	low
DO45261	2.71232876712329	0	2.40953	0.123645	0.280817	0.790439	0.538580950669994	low
DO45251	2.46575342465753	0	3.10139	0.405851	0.880556	1.5192	0.999356890102089	high
DO23517	3.28767123287671	0	1.53834	0.0571162	0.0168813	0.272847	0.352965063720766	low
DO45259	0.904109589041096	0	3.88047	0.179574	1.81362	2.6135	2.10787354172665	high
DO23524	2.87671232876712	0	3.17489	0.301038	1.86057	3.03954	2.23439010075104	high
DO45115	2.3013698630137	0	2.75599	0.363088	0.0482996	1.93116	0.812909478348507	low
DO50791	1.31506849315068	1	4.17308	1.68686	0.252592	2.59576	1.8662534045184	high
DO23550	2.71232876712329	0	2.48546	0.0354151	0.221465	1.51032	0.663854340256645	low
DO45094	4.52054794520548	0	2.34262	0.0263165	0.459031	0.463679	0.495961690305708	low
DO45265	2.79452054794521	0	4.40273	0.336158	1.46276	2.46985	2.03697562178145	high
DO48757	1.31506849315068	0	4.55446	1.5454	0.175047	2.47513	1.81143531091743	high
DO45096	3.53424657534247	1	2.30529	0.0553084	0.316168	2.12001	0.813161050307115	low
DO23519	1.72602739726027	0	8.10704	3.10079	0.0478264	3.44606	6.3202708898595	high
DO23544	2.63013698630137	0	2.71446	0.0385623	0.193433	0.70771	0.527239562912064	low
DO48700	2.21917808219178	0	4.19524	2.01293	0.699382	1.15794	1.45848958409703	high
DO45211	0.657534246575342	0	5.09055	1.17059	0.196246	3.50094	2.57325543475978	high
DO50806	1.47945205479452	0	4.4898	0.668184	0.140626	2.14721	1.30493041346113	high
DO45113	4.27397260273973	0	4.45351	1.68967	0.596431	1.34634	1.45873043378319	high
DO50787	1.31506849315068	0	2.8469	0.185903	0.0540655	1.22013	0.630274442980077	low
DO23551	0.410958904109589	1	1.89592	0.219924	0	0.250933	0.384970517224726	low
DO23533	2.46575342465753	0	3.5383	0.993872	0.138007	2.31083	1.2532113284589	high
DO45153	3.78082191780822	0	2.90014	0.292664	0.859654	1.76936	1.01349387383421	high
DO45159	4.02739726027397	0	2.40543	0.788896	0.490437	1.15083	0.753369490394004	low
DO45283	1.3972602739726	0	7.79639	0.664654	0.25277	1.60431	2.02129331610682	high
DO23549	2.71232876712329	0	4.17104	1.52441	0.641089	2.50509	1.98113324870133	high
DO45203	3.20547945205479	0	2.60654	0.720813	0.840829	1.59395	0.995386009977647	high
DO45099	4.35616438356164	0	2.61822	0.0678425	0.232622	1.91402	0.783772448956444	low
DO50808	1.56164383561644	0	4.16472	1.43721	0.0704353	0.602866	0.865814377884399	low
DO48728	0.410958904109589	0	5.12227	1.30855	1.09976	2.59613	2.66572934196037	high
DO50840	0.904109589041096	0	3.77295	0.37803	0.3656	2.03018	1.11624992864194	high
DO45197	3.20547945205479	0	2.75304	0.311528	0.0925151	2.04105	0.844481417107347	low
DO45269	2.05479452054795	0	6.46378	2.04793	0.0390868	3.17946	3.41424023810841	high
DO48741	0.657534246575342	0	2.24609	0.00736503	0.0475356	2.64869	0.866920035206465	low
DO45111	4.35616438356164	0	1.18973	0.0280626	0.0973339	0.81295	0.403954258056492	low
DO45095	4.43835616438356	0	2.7223	0.558588	0.824993	1.11716	0.833696434195975	low
DO23530	0.493150684931507	1	3.46094	0.615127	0.282031	0.900588	0.7503963420802	low
DO23542	2.63013698630137	0	4.56734	3.1628	0.158318	2.22771	2.40092376500594	high
DO45209	3.6986301369863	0	3.90151	0.0797838	5.34308	2.48733	6.26041580477412	high
DO45221	1.06849315068493	1	5.06353	1.38286	0.149587	3.16191	2.36914783793672	high
DO23508	1.06849315068493	0	5.55288	1.40137	0.132878	2.02637	1.77919281514038	high
DO50776	1.89041095890411	0	2.7748	0.439402	0.315446	1.30606	0.738021751060593	low
DO45129	4.02739726027397	0	2.05812	0.245387	0.257205	1.67186	0.688885574877484	low
DO23516	0.0547945205479452	1	3.05475	0.611813	0.514717	2.15598	1.13502068781551	high
DO23509	2.13698630136986	1	4.00749	0.487205	0.180676	2.75363	1.42165313955152	high
