# Supplementary material for: A Novel Ferroptosis-Related Gene Prognosis Signature and Identifying Atorvastatin as a Potential Therapeutic Agent for Hepatocellular Carcinoma
Source: Curr Issues Mol Biol. 2025 Mar 18;47(3):201. doi: 10.3390/cimb47030201 (PMC11940908; doi:10.3390/cimb47030201)
Supplement: Supplementary file 1 [file cimb-47-00201-s001.zip › S3 Table.xls]

## Sheet: TCGA_risk_Diff
gene	lowMean	highMean	logFC	pvalue	fdr
AC003093.1	0.388337790697674	2.56173918128655	2.72173958424908	1.10364455174104e-09	5.84169727623719e-09
AC006205.2	4.38426870155039	17.6982502923977	2.01319861223384	0.0210241035408851	0.029370267705528
AC007099.1	0.171999127906977	1.11412280701754	2.69543511105715	0.000570424852622575	0.0010509351465728
AC010247.2	0.342266860465116	1.48461578947368	2.11689610047781	0.000247400267420693	0.000483768112540201
AC023090.1	0.157830523255814	1.2183298245614	2.9484566065256	2.93295144516916e-14	4.16204155059906e-13
AC090921.1	0.0191831395348837	1.01057251461988	5.71919018437693	1.65791318014028e-09	8.50052695877810e-09
AC105118.1	0.518356686046512	2.92502865497076	2.49643368150905	1.57669245278013e-06	4.56934326812177e-06
AC114786.2	0.247840310077519	1.39878947368421	2.4966960851347	3.8302279918589e-12	3.38118415755018e-11
AC147055.1	0.456641860465116	2.28861169590643	2.32533768159636	0.00213682338404066	0.00356970818812968
AC245100.3	2.50132209302326	14.5953023391813	2.54474134717771	6.71506787798629e-05	0.000144673700685324
ACTL8	0.539136627906977	2.31932807017544	2.10498407244922	1.23897609741508e-06	3.65455732581129e-06
AFAP1-AS1	0.176344089147287	1.13610116959064	2.68762618808391	2.41142849946505e-07	8.12366246694001e-07
AFP	86.8519213178295	382.458816959064	2.1386747378736	1.16921305605889e-07	4.18806748163326e-07
AL109615.3	0.212277810077519	0.940308771929825	2.14718100590343	1.36165730232149e-17	4.11502650507877e-16
AL391056.1	0.112322674418605	0.91996783625731	3.03393423088333	5.91209923123585e-10	3.29848430289907e-09
ARL14	0.756158817829457	3.21762865497076	2.0892366508587	4.83097935324757e-08	1.8557709980497e-07
BIRC7	0.116138662790698	1.17287192982456	3.33612525550818	1.32854435489677e-08	5.70993214413993e-08
BX571818.1	0.56889757751938	2.29679766081871	2.01338292346893	5.73619877016358e-08	2.17525141903304e-07
C6orf223	0.42267238372093	2.05087953216374	2.27863	8.83868688225753e-13	8.96428575858893e-12
CA4	1.00443808139535	0.215069590643275	-2.22351	2.44100304774129e-10	1.46613155302563e-09
CABYR	0.607283139534884	2.49580409356725	2.03906347507184	1.79079570308394e-07	6.19318331779378e-07
CAPN6	0.312084689922481	3.04207192982456	3.28504477683291	2.78291861653556e-05	6.39185244722255e-05
CCL21	57.773756879845	13.9358058479532	-2.05162	0.000362326346387643	0.000688625342185467
CDC20	3.9478859496124	18.8458807017544	2.25509699877582	2.93457408151302e-35	1.31253716752472e-31
CDCA7	0.402475096899225	2.20364736842105	2.45292195523706	4.74505482754687e-13	5.10578553937641e-12
CENPA	0.759307267441861	3.24400350877193	2.09501965840515	4.31310261900713e-33	8.88681613065443e-30
CEP55	0.559521899224806	2.61375087719298	2.22385513768227	3.05280606396802e-31	2.56015948539518e-28
CHGA	0.0387088178294574	4.99045614035088	7.01036562907512	5.70787109455071e-06	1.4854192076548e-05
CLDN4	3.75572606589147	15.8743701754386	2.07953560823347	5.22885386254184e-11	3.61839923298537e-10
CLEC2L	0.119699127906977	0.885052046783626	2.88634965622469	4.18093776817358e-09	1.98724133805714e-08
CLIC3	0.598865794573643	2.54934035087719	2.08981935654691	0.000376106601469691	0.000713305864101142
CNDP1	1.66790949612403	0.387733918128655	-2.1049	3.03681089151196e-06	8.36884956712004e-06
COL9A2	0.538965988372093	2.20403801169591	2.03188296619021	1.94196960134734e-14	2.86659495169182e-13
COLEC10	1.63736763565891	0.328694736842105	-2.31656	1.74946906148411e-10	1.08077236956693e-09
CPA2	0.0820299418604651	8.53592923976608	6.70125380054998	5.53519164496626e-07	1.74550414787679e-06
CRHBP	2.70829127906977	0.500455555555556	-2.43607	9.56891043104338e-13	9.6466289163953e-12
CRYBB1	0.212213372093023	3.13279883040936	3.8838646594058	0.00113535874591414	0.00199039929302162
CRYGS	0.689968992248062	2.89352631578947	2.06822533245953	3.9618027369301e-10	2.2943232250379e-09
CTAG2	2.08557209302326	9.61463976608187	2.20478962133426	4.36393180269287e-05	9.6977868381141e-05
CTSE	0.176191472868217	2.25608011695906	3.6786022920147	1.7927962231153e-05	4.25184456955402e-05
CTSV	0.244597480620155	2.60802397660819	3.41447568375946	2.4649477347593e-18	8.65829023691107e-17
CTXN1	0.365982945736434	1.57764619883041	2.1079253767152	0.00569031458634577	0.0087974007511911
CXCL5	0.607642732558139	5.78485614035088	3.25098584613199	1.95256352363445e-08	8.11381150824622e-08
CYP2A13	4.20854089147287	0.809813450292398	-2.37766	2.44220356319996e-05	5.65869235210103e-05
CYP2A7	44.5877	11.0586269005848	-2.01147	3.28376579097726e-08	1.3039825209628e-07
DHDH	0.214500678294574	0.928223391812866	2.11348984496214	1.42745907868135e-18	5.30571909078846e-17
DMBT1	0.038646511627907	1.6422701754386	5.40920948184899	1.67151767829944e-08	7.04754005938393e-08
DNASE1L3	8.73704786821705	2.12363976608187	-2.04061	6.88131940022404e-29	2.42983009768964e-26
EPO	0.56889273255814	4.23667719298246	2.89670465274182	2.62253653501361e-13	3.0153552036686e-12
ESR1	0.973161531007752	0.229772514619883	-2.08247	1.1440694327407e-16	2.81671993550729e-15
FABP6	0.0434043604651163	1.02989298245614	4.56851063742858	2.58930140731648e-19	1.08912997753519e-17
FCGBP	0.339596899224806	2.20335906432749	2.69780942783966	1.24315092624091e-13	1.55747891020547e-12
FCN2	3.65601782945736	0.757938596491228	-2.27012	9.71603308387598e-09	4.29554306159631e-08
FCN3	7.11276230620155	1.7761783625731	-2.00163	8.0363423219408e-08	2.96729887935613e-07
FLNC	1.1356476744186	4.85248888888889	2.09520958980055	1.24761389407085e-06	3.6768028180634e-06
FOLR1	0.348092054263566	2.00398596491228	2.52533161671275	9.1098644146308e-08	3.33159336918823e-07
FOXJ1	0.563374321705426	2.42391578947368	2.10517386518819	1.30219795383264e-11	1.02781718497214e-10
FUT3	0.203198740310078	1.05077953216374	2.37049664045939	0.00166833182724612	0.00284046142088421
G6PD	4.13617354651163	23.5906111111111	2.51184416688953	6.6736124863713e-31	4.7129753864279e-28
GCNT3	0.479690310077519	2.31569532163743	2.27127024700511	2.04497633227087e-19	8.88009463637881e-18
GTSE1	0.628030717054264	2.55980175438597	2.02712505570336	3.13569970092206e-29	1.27499450263552e-26
GUCA2A	0.413770058139535	2.10592339181287	2.34755180012022	0.00125559853791818	0.00218459818228555
HAVCR1	0.172229651162791	1.68082631578947	3.28676521030057	5.70866218160011e-11	3.89419568646214e-10
IBSP	0.142126647286822	1.39646257309942	3.29652793259062	5.87790745646932e-11	3.9994808443664e-10
IGF2BP3	0.18464234496124	0.828249122807018	2.16533131889222	3.99977517011534e-14	5.51582561486204e-13
IGFBPL1	0.585231976744186	2.62022514619883	2.16261027772292	7.64871021564974e-06	1.94966553331285e-05
IL11	0.0363169573643411	1.08051754385965	4.89493534786649	3.86242495253481e-05	8.66510918125933e-05
INAVA	0.651991472868217	2.64384035087719	2.01971006061692	7.44857597048227e-14	9.77935346105001e-13
KCNH2	0.271384011627907	1.1191783625731	2.04403234266042	0.000214298842139533	0.000422986446576678
KCNJ16	0.165326550387597	0.900967251461988	2.44615623678259	0.00636491393539631	0.00975938923381873
KIF2C	1.08702674418605	5.07660584795322	2.2234768168142	2.11673239858529e-36	1.42011576621087e-32
KIRREL2	0.0184825581395349	2.74841052631579	7.21628925185998	0.00248831279776249	0.00410678734567984
KRT17	0.640980717054264	3.08185497076023	2.26544611027011	9.89755089734072e-07	2.97175641564051e-06
KRT19	5.32473255813953	22.782016374269	2.09711447073858	0.0076451428666631	0.0115611999306757
KRT20	0.977449612403101	7.96592280701754	3.02674726105935	1.28405650189255e-05	3.14291684465418e-05
LAMP5	0.445699612403101	2.52620467836257	2.50282792257427	0.000528709286782844	0.000979594201885142
LEFTY1	0.169904263565891	1.00168538011696	2.55963548186497	3.02127216334064e-06	8.3298654201498e-06
LHFPL3-AS2	0.169141860465116	0.840084795321637	2.3123012033439	1.74961786280705e-12	1.66028093940205e-11
LINC00942	0.988444476744186	4.72443450292398	2.25690982072423	9.45052065407192e-10	5.07025534331615e-09
LINC01093	3.69979651162791	0.78589649122807	-2.23503	4.10215739122014e-10	2.36641220444505e-09
LINC01419	3.12603624031008	15.119416374269	2.27399604226366	0.00125707515002501	0.00218688374990738
LINC01436	0.520163856589147	3.27350116959064	2.65379643169184	2.11189138011231e-05	4.957550479067e-05
LYPD6B	0.175909689922481	0.953575438596491	2.43851212119885	1.34186441688136e-06	3.93382930865503e-06
MAEL	0.386098158914729	2.18547719298246	2.50090874264115	3.2563368383674e-06	8.89707344679572e-06
MISP	1.31067722868217	5.4834918128655	2.06478242747985	1.25986871668306e-08	5.44617217798109e-08
MMP1	0.33752480620155	1.6648918128655	2.3023629906252	8.01658925733555e-11	5.30930871939429e-10
MMP10	0.176299127906977	1.68466198830409	3.25636191389793	1.07983234052999e-11	8.60914459015532e-11
MROH2A	2.31574874031008	0.427545614035088	-2.43733	0.00630438000382643	0.00967763080784156
MSC	3.34454031007752	13.9212602339181	2.05740997972687	0.000121137071588256	0.000249833573097328
MUC5B	1.48984864341085	6.57461403508772	2.1417404310288	0.00831432573964741	0.0124943020242568
MYBL2	3.04533662790698	16.8505842105263	2.46812499471592	5.72203530686712e-32	8.53091886083811e-29
NEIL3	0.278166182170543	1.24778187134503	2.16534681303887	9.73793613511126e-30	4.839393594849e-27
NPTX2	1.54604554263566	9.72214035087719	2.65269114325096	0.000749603949568924	0.00135317984599971
NTS	13.019371124031	64.1160444444444	2.30002565950757	0.0238604548752272	0.0329925374604079
OLFM4	0.0976859496124031	6.15419473684211	5.97727521421162	0.000994694901716618	0.00175963298500113
OPRPN	10.1826854651163	0.838187719298246	-3.6027	0.000448400157701516	0.000841134253605332
OXTR	0.209588759689922	1.32352923976608	2.65875681571366	4.00875268403703e-08	1.56686753209017e-07
PAGE1	1.91765658914729	21.0022350877193	3.45312657662404	1.96480390621658e-08	8.162148239509e-08
PAGE2B	1.51189835271318	9.18684093567251	2.60320770137085	0.000992078496440706	0.00175553635479636
PIK3CD-AS2	0.283810562015504	1.17944210526316	2.05510441796798	4.05486941612834e-11	2.86963279670939e-10
PIMREG	0.240786821705426	1.33499590643275	2.47100697762827	3.54219162393644e-19	1.46243468338397e-17
PITX1	0.726940406976744	2.97789473684211	2.03438375313368	2.70609049358858e-11	1.99178948123816e-10
PKIB	0.991082558139535	4.3820783625731	2.14453813814352	6.77263832570048e-11	4.55743535878882e-10
PKP3	0.406278003875969	1.99652514619883	2.29695207934443	1.36425234599963e-07	4.82613708901214e-07
PLEKHB1	0.665703682170543	2.77220175438596	2.05808020398904	3.49451013725598e-09	1.68623549955153e-08
PMEL	9.84679476744186	1.26218947368421	-2.96373	0.000709537976191037	0.0012870867330717
PNCK	0.160611627906977	1.8626298245614	3.53569273485002	4.17845896013352e-15	7.25311284955648e-14
PPP1R14C	0.0896375	1.06153567251462	3.56590663058544	1.12862728296687e-07	4.06003240827063e-07
PPP1R1B	0.0862874031007752	1.35456900584795	3.97254012139139	0.00266488980540406	0.00436919494243789
PRAME	1.2150976744186	5.33167719298246	2.1335171468325	1.0747031515809e-08	4.71099865661957e-08
PRSS2	0.582991860465116	16.6126228070175	4.83266031313577	0.00154877218723646	0.00265014703603003
PTHLH	0.26084273255814	1.75908187134503	2.75357048686864	1.34592032253182e-05	3.27819184747358e-05
RBP2	0.415894670542636	2.78636783625731	2.74409562185664	2.85146223743718e-05	6.54032825674053e-05
RBPJL	0.00576308139534884	2.73420935672515	8.89006760221624	0.0144327416111554	0.0207654435919454
RHOV	0.499623255813954	2.63843918128655	2.40077219200743	1.70547317005452e-09	8.7210514465669e-09
RIBC2	0.313749515503876	1.40652923976608	2.16445440821749	1.92108771659649e-17	5.5915737486533e-16
S100A9	14.9983005813953	92.5756385964912	2.62583355435142	1.97036615529548e-06	5.62997722993074e-06
SAPCD2	0.209806879844961	1.09996549707602	2.39032437936151	1.61692534543913e-22	1.25409851358973e-20
SIX2	0.167750968992248	1.21299707602339	2.8541830676826	2.56865232166593e-09	1.26434984783982e-08
SKA1	0.878240600775194	3.55525555555556	2.01726512959016	1.68497373124384e-31	1.50726516838866e-28
SLC1A7	0.82558730620155	3.81736900584795	2.20908595744215	0.0321798935057719	0.0433003251528146
SLC26A9	0.0397301356589147	0.980655555555556	4.62544087005684	1.24088375382554e-05	3.04669317636434e-05
SPIB	0.185446899224806	1.60926608187134	3.11732483570484	0.00542747804927696	0.00842015267258622
SPINK4	0.0929491279069768	1.10874561403509	3.5763432581579	1.42206651520495e-06	4.15623796580702e-06
SYT8	0.252528294573643	3.14786725146199	3.63985775328137	2.56389529661445e-08	1.04060336025326e-07
TFF1	1.45007635658915	10.8490959064327	2.90337404752936	4.31170610217662e-07	1.38540403445895e-06
TFF2	0.826885755813954	11.0554596491228	3.74092718108251	1.50897057126161e-07	5.29066295406017e-07
TINAG	0.803930135658915	4.45763099415205	2.47113515750575	1.09045751762115e-14	1.70533321345461e-13
TMEM156	0.936510852713178	3.8414432748538	2.03628083179614	8.95722820150451e-07	2.71367207114173e-06
TMEM158	0.408369089147287	1.78798304093567	2.13038747964683	0.000325793525345715	0.000624499646155543
TNFAIP6	0.181462790697674	1.22765380116959	2.75815812131922	6.98583533187334e-07	2.15881940311093e-06
TNNT1	0.191144282945736	1.55666783625731	3.02572717771272	9.18168043810691e-14	1.17894534084707e-12
TRIM54	0.181705135658915	1.33391637426901	2.87599712293035	1.20983123070248e-10	7.74130446045106e-10
TRIP13	0.761529941860465	3.40913040935673	2.16243112102713	1.22988703577481e-34	4.1256560615066e-31
TTC36	6.14297703488372	1.12272923976608	-2.45193	2.33747163016587e-17	6.65906461434515e-16
TUBA3C	1.17915009689922	4.86016140350877	2.04325685161473	1.06850818046994e-05	2.65652080147224e-05
UBE2C	5.54756124031008	23.694914619883	2.09465186876613	9.09501119111201e-30	4.69372539085927e-27
UCHL1	2.07097189922481	14.8262233918129	2.83977127120339	0.000117687807004799	0.000243318465418913
UPK3A	3.25180494186047	15.9262608187135	2.29209496375878	4.76499751859859e-12	4.11433312127129e-11
VCX3A	0.0706735465116279	0.935808771929824	3.7269715393813	1.5451185617445e-05	3.70684799955081e-05
ZPLD1	0.202722286821705	0.900147368421053	2.15065650877411	4.51591512581222e-10	2.58398930311933e-09

## Sheet: ferroptosis_gene
gene
TF
ADAM23
TFR2
MT1DP
ZFAS1
NDRG1
G6PD
BCAT2
ACSL1
ABCC5
BRDT
ENO3
FANCD2
SLC39A14
EZH2
EGR1
NQO1
RRM2
BEX1
LINC00336
ADAMTS13
AMN
SLC38A1
FABP4
HCAR1
HSPB1
SCP2
MEG8
PLA2G6
ZFP36
AQP8
PTGS2
SLC7A11
AQP3
MYCN
EGLN2
SRC
DPEP1
CLTRN
ACSL4
SOX2
PROK2
NOX4
TYRO3
DUOX1
ACADSB
CDCA3
FLT3
AQP5
MEG3
KIF20A
TTPA
SMG9
ADIPOQ
NOS2
MT1G
MIR9-3HG
CA9
KDM6B
GCH1
NR4A1
LINC01833
GSTZ1
TRIM46
CDC25A
ALOX15
NUPR1
H19
MS4A15
COX4I2
IL6
PRKAA2
ALOX15B
HELLS
TLR4
LCN2
AKR1C3
CDKN2A
JUN
AR
GLS2
PLIN2
MIOX
CPEB1
FXN
PDK4
HMOX1
HOTAIR
GSTM1
NOX5
NT5DC2
TERT
TFAP2A
RPL8
IL1B
SQSTM1
ATF3
DUOX2
CYP4F8
AKR1C2
MPC1
ETV4
GABARAPL1
ASMTL-AS1
LIFR
PVT1
DHODH
CP
TP63

## Sheet: TCGA_CMap
Name	Adjust.p	Score
PRKCZ	1.1221	-1.5359
NID1	1.1273	-1.536
RPS7	1.1314	-1.5361
MED6	1.1356	-1.5362
STK25	1.1383	-1.5363
AZD-2014	1.1445	-1.5366
ATP6V0C	1.145	-1.5367
BRD-K75178679	1.1453	-1.5367
CCDC121	1.1523	-1.537
RORC	1.1525	-1.5371
BRD-K75296800	1.1528	-1.5371
ABHD4	1.1528	-1.5371
AURKB	1.1528	-1.5371
AKTIP	1.1529	-1.5371
TNFSF13	1.1529	-1.5372
LYN	1.1534	-1.5372
UMOD	1.1538	-1.5372
POU2F1	1.1552	-1.5373
BRD-K96068766	1.1605	-1.5376
ebselen	1.1617	-1.5377
PDE9A	1.1628	-1.5378
MGAT1	1.1672	-1.5381
(LINC01589)	1.1703	-1.5383
PSRC1	1.1706	-1.5384
BRD-K38498143	1.1715	-1.5384
BRD-K95352879	1.1732	-1.5385
SMOX	1.1739	-1.5386
MPP6	1.1755	-1.5387
indirubin	1.1764	-1.5388
BRD-K23027438	1.1775	-1.5389
OXGR1	1.1778	-1.5389
SPR	1.1786	-1.539
FU-JMBII113B	1.1788	-1.5391
ERN1	1.1799	-1.5391
BRD-K80185984	1.1799	-1.5392
BID	1.1805	-1.5393
BRD-K22571527	1.1808	-1.5393
HK2	1.1819	-1.5394
ROCK1	1.183	-1.5396
POM121L2	1.1835	-1.5397
BRD-K32655366	1.1835	-1.5397
LGALS8	1.1842	-1.5398
FCHO1	1.1842	-1.5398
CPT1A	1.1845	-1.5399
flutamide	1.1849	-1.54
CASP8	1.1854	-1.5401
IL6	1.1857	-1.5402
ARHGEF5	1.186	-1.5402
PHF23	1.1861	-1.5403
SLIRP	1.1862	-1.5403
NDUFA6	1.1862	-1.5403
BML-259	1.1862	-1.5403
POLR2D	1.1862	-1.5404
CEP83	1.1862	-1.5404
LAMP3	1.1862	-1.5405
epirubicin	1.1862	-1.5406
carglumic-acid	1.1865	-1.5406
ZHX1	1.1877	-1.5408
NIM1	1.188	-1.5409
clofarabine	1.1891	-1.5411
OVOL2	1.1893	-1.5412
NFKBIZ	1.1893	-1.5412
WZ-4002	1.1899	-1.5413
SOX5	1.1908	-1.5415
DAG1	1.1908	-1.5415
NME3	1.1908	-1.5415
FHAD1	1.1915	-1.5417
SUPT16H	1.1915	-1.5417
ADAM15	1.1915	-1.5417
DKK1	1.1916	-1.5418
NMUR2	1.1916	-1.5418
IFNAR1	1.1916	-1.5419
SA-1459830	1.1916	-1.5419
SLC22A18	1.1916	-1.5419
KLF10	1.1917	-1.5421
NCOA6	1.1919	-1.5421
BRD-K22828860	1.1923	-1.5422
INPP4B	1.1923	-1.5423
DTNA	1.1923	-1.5423
amuvatinib	1.1923	-1.5424
CHUK	1.1923	-1.5424
PP-1	1.1923	-1.5424
PPARG	1.1927	-1.5427
FBP1	1.1929	-1.5427
BRD-K36031023	1.1931	-1.5428
DHH	1.1931	-1.5428
LCN2	1.1931	-1.543
KIF11	1.1934	-1.5431
BRD-K99303177	1.1934	-1.5431
BIK	1.1941	-1.5433
NSDHL	1.1941	-1.5434
BRD-K39398102	1.1947	-1.5437
NOLC1	1.1953	-1.5438
RAF1	1.1955	-1.5439
VTN	1.1955	-1.5439
BRD-A25869984	1.1965	-1.5441
HSD17B2	1.1965	-1.5441
FERD3L	1.1972	-1.5443
BRD-K34811324	1.1972	-1.5443
KIF20A	1.1972	-1.5443
BRD-K67174965	1.1972	-1.5444
MMP20	1.1972	-1.5444
SLC7A8	1.1981	-1.5446
tetrahydropalmatine	1.1989	-1.5449
BRD-K98624380	1.1989	-1.5449
IMPA2	1.2018	-1.5455
ID1	1.2019	-1.5455
SPEG	1.2019	-1.5455
BRD-K10421834	1.2019	-1.5455
PRSS3	1.2027	-1.5458
BRD-K78388870	1.204	-1.546
BLNK	1.204	-1.5461
KM-03949SC	1.2046	-1.5462
PTPN22	1.2047	-1.5463
FIBP	1.2047	-1.5464
RAMP1	1.2047	-1.5464
NSC-3852	1.2047	-1.5465
PSMB2	1.2047	-1.5465
KU-55933	1.2047	-1.5466
GIMAP5	1.2047	-1.5467
IFNB1	1.2047	-1.5467
NAB2	1.2047	-1.5467
BRD-K55896799	1.2047	-1.5468
HOPX	1.2047	-1.5469
BRD-K96703623	1.2047	-1.547
PD-0325901	1.2047	-1.547
STXBP1	1.2047	-1.547
CEP57	1.2047	-1.5471
SPTLC1	1.2047	-1.5473
HSD11B2	1.2047	-1.5473
S100A12	1.2047	-1.5474
BRD-K13659644	1.2047	-1.5474
ENOPH1	1.2047	-1.5475
OSMR	1.2047	-1.5475
B3GNT1	1.2047	-1.5476
ATG16L2	1.2047	-1.5477
PLEKHO2	1.2047	-1.5479
DGKD	1.2053	-1.548
CSNK2B	1.2053	-1.5482
ERBB3	1.2053	-1.5482
NRBF2	1.2053	-1.5482
NUP85	1.2053	-1.5483
BRD-K85751793	1.2053	-1.5484
BRD-K78124620	1.2053	-1.5485
BRD-K93487374	1.2053	-1.5485
BRD-K15466057	1.2053	-1.5485
COX5B	1.2053	-1.5485
BRD-K95607309	1.2053	-1.5487
TRIM16	1.2053	-1.5488
RELA	1.2053	-1.5488
BRD-K33462580	1.2053	-1.5489
RAB4A	1.2053	-1.5489
CASP3	1.2053	-1.549
BRD-K56634255	1.2053	-1.549
PNKP	1.2053	-1.5493
SRSF2	1.2053	-1.5495
MCM3AP-AS1	1.2053	-1.5495
CMPK1	1.2053	-1.5496
MAPK8	1.2053	-1.55
BRD-K30351863	1.2053	-1.5501
PIAS2	1.2053	-1.5502
MKX	1.2053	-1.5502
BLMH	1.2053	-1.5503
ODC1	1.2053	-1.5504
enrofloxacin	1.2053	-1.5504
BRD-K39289507	1.2053	-1.5508
FHAD1	1.2053	-1.5508
PTP4A1	1.2053	-1.5508
OXA1L	1.2053	-1.5509
COPS5	1.2053	-1.5509
CTNNB1	1.2053	-1.5511
PTP4A1	1.2053	-1.5512
GTF2F2	1.2053	-1.5513
BRD-K41878610	1.2053	-1.5513
TIMP4	1.2053	-1.5513
TXN	1.2053	-1.5514
TRPC4	1.2053	-1.5516
tosufloxacin	1.2053	-1.5518
curcumin	1.2053	-1.5518
GP9	1.2053	-1.552
C19ORF6	1.2053	-1.5521
BMPR2	1.2053	-1.5521
PDPK1	1.2053	-1.5521
BRD-K75784474	1.2053	-1.5522
drospirenone	1.2053	-1.5522
NGF	1.2053	-1.5524
ASAH1	1.2053	-1.5524
STK10	1.2053	-1.5525
BRD-K30468800	1.2053	-1.5526
CLPP	1.2053	-1.5529
HSD17B2	1.2053	-1.5529
IOX-1	1.2053	-1.5529
LMCD1	1.2053	-1.553
BRD-K79609340	1.2053	-1.5532
GRB10	1.2053	-1.5533
BRD-K99999497	1.2053	-1.5535
TAAR6	1.2053	-1.5535
DHX9	1.2053	-1.5535
DKK1	1.2053	-1.5537
PADI3	1.2053	-1.5538
AKR1C2	1.2053	-1.5541
DHX29	1.2053	-1.5541
angiogenesis-inhibitor	1.2053	-1.5542
HIST1H2AL	1.2053	-1.5542
CGS-15943	1.2053	-1.5543
BRD-A43126523	1.2053	-1.5543
BRD-K12707296	1.2053	-1.5543
ZK-164015	1.2053	-1.5545
ATG3	1.2053	-1.5549
LHX4	1.2053	-1.5549
PSTPIP1	1.2053	-1.5551
CD2BP2	1.2053	-1.5551
REG3A	1.2053	-1.5551
CBLB	1.2053	-1.5552
MED6	1.2053	-1.5552
FZD8	1.2053	-1.5553
ITGA2	1.2053	-1.5555
DDR1	1.2053	-1.5555
CEBPZ	1.2053	-1.5555
ZNF175	1.2053	-1.5557
GATAD2A	1.2053	-1.5557
BRD-K34856675	1.2053	-1.5558
NPBWR1	1.2053	-1.5558
GSK-1838705A	1.2053	-1.5558
FZD2	1.2053	-1.5558
ATP1A3	1.2053	-1.5561
BRD-K96697180	1.2053	-1.5562
BRD-K81662460	1.2053	-1.5563
BRD-A20131130	1.2053	-1.5563
DTX3L	1.2053	-1.5564
SBDS	1.2053	-1.5564
INHBE	1.2053	-1.5565
TM9SF3	1.2053	-1.5566
TIPARP	1.2053	-1.5567
SGPP2	1.2053	-1.5568
CDC25B	1.2053	-1.5568
BRD-K87851508	1.2053	-1.5573
NASP	1.2053	-1.5573
SLC30A8	1.2053	-1.5574
PKN1	1.2053	-1.5575
AKR7A2	1.2053	-1.5576
VEGFA	1.2053	-1.5578
TICAM1	1.2053	-1.5579
PPIG	1.2053	-1.5579
BRD-K98025142	1.2053	-1.5582
SRSF4	1.2053	-1.5583
MB	1.2053	-1.5585
BMP2	1.2053	-1.5586
BRD-K29540359	1.2053	-1.5588
RYK	1.2053	-1.5589
HDAC2	1.2053	-1.5589
PTP4A1	1.2053	-1.5589
BRD-K00256608	1.2053	-1.559
ZNF678	1.2053	-1.5593
AIP	1.2053	-1.5593
CLOCK	1.2053	-1.5593
USP9X	1.2053	-1.5594
BRD-K40151202	1.2053	-1.5594
DCTN6	1.2053	-1.5595
APPBP2	1.2053	-1.5595
ASL	1.2053	-1.5597
CXCL1	1.2053	-1.5599
PIK3R1	1.2053	-1.56
RPS6	1.2053	-1.5602
MAP3K5	1.2053	-1.5602
BRD-K65138538	1.2053	-1.5604
estriol	1.2053	-1.5604
NEK3	1.2053	-1.5605
FBXO7	1.2053	-1.5609
SIRPD	1.2053	-1.5611
IL1RL2	1.2053	-1.5611
BRD-K04395157	1.2053	-1.5613
BST2	1.2053	-1.5613
RS-39604	1.2053	-1.5614
FBXL12	1.2053	-1.5614
GNG4	1.2053	-1.5614
CAV1	1.2053	-1.5615
PTP4A1	1.2053	-1.5615
RPS6KA3	1.2053	-1.5617
IMPA2	1.2053	-1.5617
IL4R	1.2053	-1.5618
BRD-K59765229	1.2053	-1.5618
BRD-K41173255	1.2053	-1.5619
PIPOX	1.2053	-1.5619
FASLG	1.2053	-1.5621
EBNA1BP2	1.2053	-1.5623
ESR1	1.2053	-1.5624
TAAR6	1.2053	-1.5625
vorinostat	1.2053	-1.5628
ADCK1	1.2053	-1.5629
PRX-08066	1.2053	-1.563
lopinavir	1.2053	-1.5631
LTA	1.2053	-1.5634
gaboxadol	1.2053	-1.5635
KIR2DS4	1.2053	-1.5638
BRD-K07515761	1.2053	-1.5639
apigenin	1.2053	-1.5642
CRAT	1.2053	-1.5646
ERBB4	1.2053	-1.5648
ZRSR2	1.2053	-1.5648
BRD-K30381304	1.2053	-1.5648
C1ORF141	1.2053	-1.5649
ACD	1.2053	-1.565
ATP5L	1.2053	-1.5651
XPNPEP3	1.2053	-1.5652
NET1	1.2053	-1.5652
LAIR2	1.2053	-1.5653
bisindolylmaleimide-ix	1.2053	-1.5653
NFKB1	1.2053	-1.5654
DYRK3	1.2053	-1.5655
KIF5A	1.2053	-1.5655
BRD-K70983703	1.2053	-1.5656
IGHMBP2	1.2053	-1.5656
BRD-A73929928	1.2053	-1.5657
rosmarinic-acid	1.2053	-1.5658
megestrol-acetate	1.2053	-1.5659
CD160	1.2053	-1.566
nifedipine	1.2053	-1.566
MAN1A1	1.2053	-1.5661
GPI	1.2053	-1.5661
PDIA4	1.2053	-1.5662
DDR1	1.2053	-1.5663
GSK3B	1.2053	-1.5664
BRD-K06023321	1.2053	-1.5664
BRD-K87748349	1.2053	-1.5668
irinotecan	1.2053	-1.5668
valrubicin	1.2053	-1.5668
BRD-K59023263	1.2053	-1.5668
PARG	1.2053	-1.5669
LCT	1.2053	-1.5669
ZAP70	1.2053	-1.5669
RAI14	1.2053	-1.5669
BRD-A19037878	1.2053	-1.5669
FYN	1.2053	-1.567
BRD-K72354054	1.2053	-1.567
KDM1A	1.2053	-1.5671
FABP4	1.2053	-1.5672
ADAM15	1.2053	-1.5672
NOP10	1.2053	-1.5674
GMPR2	1.2053	-1.5675
NOTCH1	1.2053	-1.5675
CREB3L2	1.2053	-1.5676
PIK3R3	1.2053	-1.5677
PDGFRL	1.2053	-1.5677
EBP	1.2053	-1.5678
garcinol	1.2053	-1.5679
clofoctol	1.2053	-1.5679
EAPP	1.2053	-1.5679
ATIC	1.2053	-1.5681
HNF1A	1.2053	-1.5684
BRD-K92801790	1.2053	-1.5689
methimazole	1.2053	-1.569
NFE2L2	1.2053	-1.5691
EPHB1	1.2053	-1.5692
CXADR	1.2053	-1.5693
DCK	1.2053	-1.5695
aminopurvalanol-a	1.2053	-1.5696
DEK	1.2053	-1.57
ERBB3	1.2053	-1.57
HSPB8	1.2053	-1.5701
BRD-K79382620	1.2053	-1.5707
LRBA	1.2053	-1.5708
EFCAB10	1.2053	-1.5708
ZNF561	1.2053	-1.5709
TRPM4	1.2053	-1.571
STRADA	1.2053	-1.571
LAMA3	1.2053	-1.5712
BANK1	1.2053	-1.5716
PIK3CB	1.2053	-1.5723
NDUFC1	1.2053	-1.5724
BRD-K44681861	1.2053	-1.5727
BTN3A2	1.2053	-1.5727
CNOT7	1.2053	-1.5728
palbociclib	1.2053	-1.5728
CCL18	1.2053	-1.573
BRD-K74659043	1.2053	-1.5731
BRD-K66598898	1.2053	-1.5733
tamibarotene	1.2053	-1.5736
MKI67IP	1.2053	-1.5736
BRD-K60804903	1.2053	-1.574
FTI-276	1.2053	-1.574
tubaic-acid	1.2053	-1.5741
KIN001-127	1.2053	-1.5742
FDXR	1.2053	-1.5742
BRD-K09050080	1.2053	-1.5742
TRPV5	1.2053	-1.5744
SORD	1.2053	-1.5744
CDK6	1.2053	-1.5748
FEN1	1.2053	-1.5748
NDUFA2	1.2053	-1.5748
BRD-K54408195	1.2053	-1.5748
ATP7A	1.2053	-1.5749
BRD-K77239206	1.2053	-1.5752
TXNRD1	1.2053	-1.5755
PHTF2	1.2053	-1.5757
CXCL6	1.2053	-1.5757
BRD-K56987347	1.2053	-1.5757
palbociclib	1.2053	-1.5759
ITPK1	1.2053	-1.576
IL1RAPL1	1.2053	-1.5763
RBP4	1.2053	-1.5764
SMG1	1.2053	-1.5764
NR4A2	1.2053	-1.5766
CACNA1A	1.2053	-1.5768
MSRB2	1.2053	-1.5769
ATP6V0C	1.2053	-1.5769
BRD-K04546108	1.2053	-1.577
PM20D1	1.2053	-1.577
BI-9564	1.2053	-1.5776
POLR2I	1.2053	-1.5778
BRD-K04546108	1.2053	-1.578
diethylcarbamazine	1.2053	-1.578
ETNK1	1.2053	-1.5781
hyoscyamine	1.2053	-1.5783
RS-45041-190	1.2053	-1.5783
riociguat	1.2053	-1.5787
RIMS4	1.2053	-1.5789
BG-1031	1.2053	-1.579
IL2RA	1.2053	-1.579
CPVL	1.2053	-1.579
CAMLG	1.2053	-1.5791
BRD-K10702894	1.2053	-1.5792
BRD-K82082713	1.2053	-1.5796
VRK1	1.2053	-1.5796
BRD-K68336408	1.2053	-1.5797
ATF6	1.2053	-1.5798
BRD-K47994485	1.2053	-1.5804
IL6ST	1.2053	-1.5805
EBP	1.2053	-1.5807
COPZ1	1.2053	-1.5807
OAS3	1.2053	-1.5808
DNTTIP2	1.2053	-1.5808
SIGLEC12	1.2053	-1.5812
ZEB1	1.2053	-1.5814
ARGLU1	1.2053	-1.5814
EMR1	1.2053	-1.5815
BRD-K38965191	1.2053	-1.5817
XPO1	1.2053	-1.5818
TAAR6	1.2053	-1.582
AKR1C1	1.2053	-1.5822
ATP6V1F	1.2053	-1.5822
BRD-K96621343	1.2053	-1.5827
TAK-875	1.2053	-1.5829
RPS19	1.2053	-1.5831
auranofin	1.2053	-1.5831
SDHB	1.2053	-1.5832
TP53	1.2053	-1.5832
C-646	1.2053	-1.5832
LRRN3	1.2053	-1.5833
PSI-6130	1.2053	-1.5834
voapaxar	1.2053	-1.584
CPED1	1.2053	-1.5845
HIF1A	1.2053	-1.5846
danazol	1.2053	-1.5847
BRD-K93994036	1.2053	-1.5848
BRD-A19037878	1.2053	-1.5848
SOX14	1.2053	-1.585
LEF1	1.2053	-1.585
piceatannol	1.2053	-1.5851
PSAP	1.2053	-1.5851
CBX3	1.2053	-1.5852
DYRK3	1.2053	-1.5852
BRD-K25089649	1.2053	-1.5855
GTF2H3	1.2053	-1.5855
SCYL3	1.2053	-1.5856
BRD-K49330073	1.2053	-1.5857
ZFP161	1.2053	-1.5857
BRD-K45443261	1.2053	-1.5858
KM-00799	1.2053	-1.5858
BRD-K42361507	1.2053	-1.5858
SA-434027	1.2053	-1.5862
GEM	1.2053	-1.5865
P2RY6	1.2053	-1.5867
BMS-906024	1.2053	-1.5869
NOD1	1.2053	-1.5869
FNTA	1.2053	-1.5869
BRD-K19520352	1.2053	-1.5872
KEAP1	1.2053	-1.5873
KO-143	1.2053	-1.5874
ZM-336372	1.2053	-1.5875
TOMM5	1.2053	-1.5876
dydrogesterone	1.2053	-1.588
byssochlamic-acid	1.2053	-1.5881
cytochalasin-d	1.2053	-1.5882
LOC101927752	1.2053	-1.5882
CDK6	1.2053	-1.5884
resatorvid	1.2053	-1.5884
carbenoxolone	1.2053	-1.5885
PKMYT1	1.2053	-1.5887
MAP2K4	1.2053	-1.5889
UBB	1.2053	-1.589
FBXW11	1.2053	-1.589
BRD-K01121544	1.2053	-1.5892
I-BET-151	1.2053	-1.5894
KRT8	1.2053	-1.5895
sirolimus	1.2053	-1.5896
PPP1CA	1.2053	-1.5896
TAAR8	1.2053	-1.5897
RETREG1	1.2053	-1.5897
XMD-892	1.2053	-1.5899
ARHGEF7	1.2053	-1.59
GPR87	1.2053	-1.5902
MKNK1	1.2053	-1.5903
STX1A	1.2053	-1.5904
GZMK	1.2053	-1.5906
BRD-K09231502	1.2053	-1.5908
EBP	1.2053	-1.5909
TBL1XR1	1.2053	-1.591
JAZF1	1.2053	-1.5912
IRGC	1.2053	-1.5914
LHX8	1.2053	-1.5915
EIF4EBP1	1.2053	-1.5915
PRKAA1	1.2053	-1.5917
BRD-K49877948	1.2053	-1.592
RNF123	1.2053	-1.5924
aspirin	1.2053	-1.5924
RNMT	1.2053	-1.593
BRD-K50277523	1.2053	-1.5935
BRD-K91662540	1.2053	-1.5938
PIPOX	1.2053	-1.5939
KIN001-055	1.2053	-1.594
quinoclamine	1.2053	-1.5941
TMEM109	1.2053	-1.5941
BRD-K85194284	1.2053	-1.5941
MINK1	1.2053	-1.5943
TGDS	1.2053	-1.5944
IRF1	1.2053	-1.5945
U-0126	1.2053	-1.5948
BRD-K63157263	1.2053	-1.5949
SAA1	1.2053	-1.5953
SNX6	1.2053	-1.5954
BRD-K13794505	1.2053	-1.5958
DARS	1.2053	-1.596
TNFRSF13C	1.2053	-1.5961
BRD-K27290412	1.2053	-1.5962
ROS1	1.2053	-1.5963
BIBX-1382	1.2053	-1.5965
SA-1457472	1.2053	-1.5965
OSMR	1.2053	-1.5969
RGL4	1.2053	-1.5973
GUCY2D	1.2053	-1.5977
QRFPR	1.2053	-1.598
EBNA1BP2	1.2053	-1.5981
SHMT2	1.2053	-1.5983
EVL	1.2053	-1.5984
PRKACA	1.2053	-1.5984
NOTCH2NL	1.2053	-1.5987
GW-4064	1.2053	-1.5987
DYRK3	1.2053	-1.5988
MPL	1.2053	-1.5989
INCENP	1.2053	-1.599
BRD-K97424427	1.2053	-1.599
QL-XI-92	1.2053	-1.5992
BRD-A93426597	1.2053	-1.5993
DCUN1D4	1.2053	-1.5994
pazopanib	1.2053	-1.5996
HMGB1	1.2053	-1.5997
RPS6KA3	1.2053	-1.5999
LITAF	1.2053	-1.6001
triamcinolone	1.2053	-1.6002
ST8SIA6	1.2053	-1.6004
TSPAN9	1.2053	-1.6004
APOA4	1.2053	-1.6005
IGFBP5	1.2053	-1.6007
HCFC2	1.2053	-1.6007
DAG1	1.2053	-1.6008
ZNF524	1.2053	-1.6012
SB-239063	1.2053	-1.6015
SA-1459854	1.2053	-1.6017
RGS8	1.2053	-1.6022
HAGH	1.2053	-1.6028
PRPF4B	1.2053	-1.603
BRD-K91184774	1.2053	-1.603
CDC42SE2	1.2053	-1.6031
RBMS3	1.2053	-1.6033
BRD-K36365616	1.2053	-1.6033
CDK2	1.2053	-1.6034
DIXDC1	1.2053	-1.6035
EIF2S2	1.2053	-1.6038
AZI2	1.2053	-1.604
BRD-K29140223	1.2053	-1.604
SFRP1	1.2053	-1.6041
HDAC2	1.2053	-1.6043
GPR12	1.2053	-1.6043
BRD-K73166612	1.2053	-1.6044
PANX2	1.2053	-1.6044
BCL9	1.2053	-1.6053
MRPL16	1.2053	-1.6056
THRB	1.2053	-1.6066
CCRL2	1.2053	-1.6069
SMAD3	1.2053	-1.6071
GABBR2	1.2053	-1.6072
BRD-K81417919	1.2053	-1.6077
CCL17	1.2053	-1.6078
TSAI_VEGFA_2	1.2053	-1.6083
AKAP8	1.2053	-1.6084
BRD-K63220166	1.2053	-1.6086
FGF18	1.2053	-1.609
FGB	1.2053	-1.609
MELK	1.2053	-1.6091
STK33	1.2053	-1.6091
MET	1.2053	-1.6092
AKR1C2	1.206	-1.6097
BRD-K65778372	1.206	-1.6097
tricresyl-phosphate	1.206	-1.6098
SH2D2A	1.2128	-1.6103
DEDD	1.2138	-1.6103
sarafloxacin	1.2236	-1.6111
RAD23B	1.2241	-1.6111
clofarabine	1.2263	-1.6113
OGFOD1	1.2402	-1.6123
XMD-885	1.2402	-1.6123
cimetidine	1.2409	-1.6124
I-505056	1.2462	-1.6128
GDF2	1.2468	-1.6129
ZAK	1.2475	-1.613
indirubin	1.2514	-1.6134
DNTTIP2	1.2523	-1.6135
DDX49	1.2551	-1.6137
swainsonine	1.2551	-1.6138
SMAD6	1.2572	-1.6139
C19ORF6	1.2604	-1.6142
SPR	1.269	-1.6148
BRD4	1.2697	-1.6149
ATP5A1	1.2759	-1.6154
HIST1H3B	1.2772	-1.6158
CNOT7	1.2842	-1.6163
ATF2	1.2869	-1.6165
LRP1	1.2945	-1.6172
DAXX	1.2989	-1.6176
BRD-K31329249	1.2989	-1.6176
LPXN	1.2989	-1.6176
SEC24B	1.3078	-1.6183
PRPF4B	1.3078	-1.6184
homosalate	1.3078	-1.6185
SCNN1A	1.3081	-1.6186
UGCG	1.309	-1.6188
KDR	1.3108	-1.619
BRD-K12511144	1.312	-1.6191
BRD-K48923155	1.3149	-1.6194
ARHGEF5	1.3191	-1.62
TRCN0000010472	1.3205	-1.6201
reversine	1.3205	-1.6202
SGK2	1.3205	-1.6202
NPEPL1	1.3209	-1.6204
RPS27A	1.321	-1.6205
RAC3	1.3214	-1.6206
BRD-K20859359	1.3216	-1.6207
RRP15	1.3235	-1.6213
ZBTB26	1.3276	-1.6219
BRD-K80171496	1.3282	-1.6222
GTF2A2	1.3344	-1.6228
TEK	1.3386	-1.6233
BRD-K73082254	1.3402	-1.6235
TBX20	1.3469	-1.6242
BRD-K66766661	1.3469	-1.6242
BRD-K15250199	1.3469	-1.6242
NDUFS1	1.3469	-1.6244
JAZF1	1.3473	-1.6246
LHX4	1.3515	-1.625
EPHA10	1.3516	-1.6251
BCAT2	1.3526	-1.6252
MG-132	1.3556	-1.6256
ADRBK1	1.3572	-1.6259
AGER	1.362	-1.6265
MSH5	1.3622	-1.6266
SLK	1.3641	-1.6268
ZNF653	1.3676	-1.6274
BRD-K26301430	1.3677	-1.6274
RNF112	1.368	-1.6275
BRD-A22272113	1.3723	-1.628
BRD-K76856691	1.3723	-1.6281
P2RY13	1.381	-1.629
CNDP2	1.3859	-1.6296
TAK-733	1.3906	-1.6301
KW-2449	1.3926	-1.6302
etilefrine	1.3942	-1.6305
SGK3	1.3962	-1.6307
RPL23	1.3965	-1.6308
MS4A13	1.4013	-1.6315
BRD-K37937164	1.4046	-1.6318
O3FAR1	1.4053	-1.6319
BRD-K74931283	1.4091	-1.6322
ALX1	1.4146	-1.6326
IKBKB	1.4146	-1.6327
BRD-K37788266	1.4146	-1.6327
GPR65	1.4174	-1.633
AKR1B1	1.422	-1.6336
GUK1	1.4252	-1.6338
SMURF1	1.427	-1.6341
EHHADH	1.433	-1.6347
B4GALT1	1.435	-1.6349
TMEM2	1.435	-1.6349
austricine	1.435	-1.635
CEACAM6	1.4398	-1.6354
AKT3	1.4444	-1.6357
PRAF2	1.4444	-1.6357
GSK-269962	1.4444	-1.6358
BMS-509744	1.4466	-1.636
BRD-A93942655	1.4495	-1.6363
TNFSF15	1.4619	-1.6372
TGFA	1.4702	-1.6379
BRD-K23217072	1.4752	-1.6383
CYP2E1	1.4828	-1.6388
amlexanox	1.4946	-1.6395
VX-809	1.4955	-1.6396
SHC1	1.4971	-1.6397
BRD-K62621376	1.504	-1.6402
PDE4DIP	1.5046	-1.6403
ZC3H4	1.5163	-1.6411
ZNF589	1.5163	-1.6411
SMURF2	1.5193	-1.6414
cerulenin	1.5213	-1.6415
BRD-K00028814	1.5328	-1.6423
GCAT	1.541	-1.6428
SH3BP4	1.5446	-1.643
RDX	1.5578	-1.6437
UBE2C	1.5681	-1.6442
LHX3	1.5784	-1.6448
AK7	1.5814	-1.6449
XPNPEP1	1.5861	-1.6452
MR-16728	1.5897	-1.6456
ERBB3	1.5928	-1.6457
DDI2	1.5942	-1.6459
BRD-K19624190	1.6007	-1.6463
BRD-K26461874	1.6031	-1.6464
NBR1	1.6034	-1.6465
HIPK2	1.6058	-1.6467
tamoxifen	1.6072	-1.6468
PRSS23	1.6072	-1.6468
CELF4	1.608	-1.6469
PYGO2	1.6091	-1.647
FBXO5	1.6146	-1.6474
benazepril	1.619	-1.6475
CHEK1	1.619	-1.6476
PDXP	1.6266	-1.648
RPIA	1.6292	-1.6482
LTN1	1.642	-1.6487
MAPK9	1.6436	-1.6489
RPS6	1.6526	-1.6492
GPR64	1.6566	-1.6494
BRD-K28112517	1.6576	-1.6495
QL-XI-92	1.6788	-1.6503
BRD-K33926001	1.6821	-1.6504
atorvastatin	1.6902	-1.6508
ZRANB2	1.7081	-1.6515
IL2RA	1.7081	-1.6515
MUC1	1.7119	-1.6517
RBM5	1.7194	-1.652
BRD-K94322521	1.7314	-1.6524
P2RY12	1.7364	-1.6527
oxiperomide	1.7378	-1.6527
BRD-K67392692	1.7413	-1.6529
HSPA5	1.7574	-1.6534
COPS5	1.7651	-1.6537
belinostat	1.7683	-1.6539
oxibendazole	1.7726	-1.6541
ALOX5	1.802	-1.655
CUBN	1.8046	-1.6551
BRD-K37132815	1.8066	-1.6552
DARS	1.8066	-1.6552
SDZ-NKT-343	1.819	-1.6557
KCNA2	1.826	-1.6559
CDH11	1.8381	-1.6563
NVP-BHG712	1.8383	-1.6564
NRBP1	1.8636	-1.6571
ACSL6	1.8693	-1.6573
USP1	1.8772	-1.6575
CIAPIN1	1.9066	-1.6583
rimexolone	1.9077	-1.6584
MTHFD1	1.9237	-1.6588
ST-013960	1.9251	-1.6588
BRD-K71424888	1.9308	-1.659
LSR	1.9393	-1.6592
SUPT5H	1.9474	-1.6595
PK-11195	1.9681	-1.6599
TTC3	1.9754	-1.6601
ponatinib	1.98	-1.6602
MAPK1IP1L	2.0217	-1.6612
trifluridine	2.0682	-1.6621
PHKG2	2.0807	-1.6624
C10ORF26	2.1232	-1.6631
cholic-acid	2.1245	-1.6632
IRAK4	2.1272	-1.6632
BRD-A11605036	2.132	-1.6633
TNFRSF1A	2.1503	-1.6637
ERAP2	2.1579	-1.6638
NDUFV1	2.17	-1.6641
PSB-06126	2.3442	-1.6666
BRD-K25070860	2.3603	-1.6668
SLIRP	2.3603	-1.6668
COPS5	2.3888	-1.6671
ATF6	2.3976	-1.6672
ICK	2.4153	-1.6675
MAPK8	2.5213	-1.6686
BRD-K44119437	2.5602	-1.669
PHA-848125	2.5889	-1.6693
BRD-K56040287	2.6704	-1.67
PLAU	2.7012	-1.6702
PPIF	2.7559	-1.6707
CD-437	2.7619	-1.6707
PROK2	2.7652	-1.6707
SA-1925996	2.8621	-1.6714
PRKAR1A	3.0781	-1.6726
PHF1	3.3631	-1.6738
MAST3	3.4375	-1.674
danazol	7.5656	-1.6767
resminostat	8.73	-1.6767
ST-4070169	15.3525	-1.6773
CELSR2	15.3525	-1.6775
BRD-K58898119	15.3525	-1.6779
GR-135531	15.3525	-1.6779
BRD3	15.3525	-1.6785
BRD-K52725924	15.3525	-1.6786
TMEM109	15.3525	-1.6789
FN3K	15.3525	-1.6789
BRD-K16290432	15.3525	-1.6789
CKB	15.3525	-1.68
BCL2	15.3525	-1.68
BRD-K44732214	15.3525	-1.6803
SMARCA4	15.3525	-1.6811
GPR84	15.3525	-1.6817
GATA2	15.3525	-1.682
STX4	15.3525	-1.682
BRD-K74446951	15.3525	-1.6834
spironolactone	15.3525	-1.684
GSK3B	15.3525	-1.6847
SLC22A5	15.3525	-1.6856
BRD-K05885357	15.3525	-1.6857
BRD-K05861053	15.3525	-1.6857
SA-419090	15.3525	-1.6865
BRD-A37110558	15.3525	-1.6866
ISX	15.3525	-1.6869
HIST1H3A	15.3525	-1.687
UBD	15.3525	-1.6875
TIMM9	15.3525	-1.6916
PLXNA1	15.3525	-1.6917
SA-419172	15.3525	-1.6921
BRD-K03891150	15.3525	-1.6942
zaprinast	15.3525	-1.6945
BRD-K51446586	15.3525	-1.6946
NOX1	15.3525	-1.6953
CXXC5	15.3525	-1.6954
APBB2	15.3525	-1.6954
RDH14	15.3525	-1.6967
ARG2	15.3525	-1.6972
ZNF281	15.3525	-1.6979
PF-04457845	15.3525	-1.6983
EIF4G1	15.3525	-1.6991
IDE	15.3525	-1.6995
tanespimycin	15.3525	-1.7002
POLR1E	15.3525	-1.7005
FBP1	15.3525	-1.7024
ARPC1A	15.3525	-1.7054
PYM-50028	15.3525	-1.706
HRAS	15.3525	-1.7064
COMT	15.3525	-1.7067
GTF2E2	15.3525	-1.7068
BRD-K98328967	15.3525	-1.7071
digoxigenin	15.3525	-1.7087
IDE	15.3525	-1.7109
DKK1	15.3525	-1.7111
MAP3K4	15.3525	-1.7125
PCK1	15.3525	-1.7125
G3BP2	15.3525	-1.713
PDE6G	15.3525	-1.7132
IFNA14	15.3525	-1.7141
SMURF2	15.3525	-1.7144
PAICS	15.3525	-1.7153
LGR5	15.3525	-1.7161
lersivirine	15.3525	-1.7164
BRD-K39337865	15.3525	-1.7182
IKK-16	15.3525	-1.7191
BRD-K54606188	15.3525	-1.7202
BRD-K00256608	15.3525	-1.7203
BRD-A75421526	15.3525	-1.7233
EPN2	15.3525	-1.7241
GATAD2B	15.3525	-1.7255
quinoclamine	15.3525	-1.7266
CLN3	15.3525	-1.7271
Y-26763	15.3525	-1.7273
BRD-K64788035	15.3525	-1.7274
BRD-K98328967	15.3525	-1.728
KCNA4	15.3525	-1.7288
hyoscyamine	15.3525	-1.7295
BRD-K13733627	15.3525	-1.73
BRD-K93062774	15.3525	-1.7309
ERCC2	15.3525	-1.7311
resveratrol	15.3525	-1.7331
ketorolac	15.3525	-1.7345
BOP1	15.3525	-1.7359
BRD-K31183432	15.3525	-1.737
STAT6	15.3525	-1.7378
ICAM4	15.6536	-1.7403
PRKCZ	15.6536	-1.7438
GATAD2B	15.6536	-1.7533
BRD-K50799972	15.6536	-1.7579
PRKACG	15.6536	-1.7589
BRD-K73898073	15.6536	-1.7618
FIGF	15.6536	-1.7628
FOSL2	15.6536	-1.7644
neratinib	15.6536	-1.7652
ERGIC2	15.6536	-1.7671
PRR7	15.6536	-1.7735
STOCK1S-03920	15.6536	-1.7749
GPR64	15.6536	-1.775
BRD-K59174142	15.6536	-1.7802
SYF2	15.6536	-1.7804
apremilast	15.6536	-1.7811
CARD9	15.6536	-1.7818
BRD-K31380618	15.6536	-1.7833
ISOC1	15.6536	-1.7869
GPR64	15.6536	-1.7894
ZNF385B	15.6536	-1.7974
TWS-119	15.6536	-1.801
HEBP1	15.6536	-1.8215
PON3	15.6536	-1.8306
etoposide	15.6536	-1.8349
reversine	15.6536	-1.8412
PHF2	15.6536	-1.8446
tiabendazole	15.6536	-1.8605
BRSK2	15.6536	-1.8668
PHF2	15.6536	-1.8775

## Sheet: ferro_CMap
Name	Adjust.p	Score
DDX42	1.1225	-1.1839
ETV4	1.1225	-1.1839
CCL21	1.124	-1.1839
TC-H-106	1.1249	-1.1839
VSIG8	1.1252	-1.1839
KLF6	1.1253	-1.1839
LAMTOR3	1.1255	-1.184
GTF2I	1.1258	-1.184
CPOX	1.126	-1.184
dacinostat	1.126	-1.184
BRD-K21699764	1.1266	-1.184
PGK1	1.1266	-1.184
PAQR7	1.1266	-1.184
CCNE1	1.1268	-1.184
WNK1	1.1268	-1.184
BIX-02189	1.127	-1.184
OAS1	1.127	-1.184
FAM173B	1.1271	-1.184
LAMB2	1.1271	-1.184
BRD-K08891029	1.1272	-1.184
GPR62	1.1274	-1.184
GPR87	1.1274	-1.184
BRD-K88078052	1.1274	-1.184
PSG1	1.1275	-1.1841
HRH1	1.1277	-1.1841
BRD-K95760042	1.1278	-1.1841
PTHLH	1.1281	-1.1841
BRD-K33268483	1.1282	-1.1841
FGA	1.1282	-1.1841
OLFML3	1.1284	-1.1841
NFE2L2	1.1286	-1.1841
POLA2	1.1287	-1.1841
ZNF662	1.1287	-1.1841
BRD-K21374126	1.1287	-1.1841
RARRES1	1.1288	-1.1841
BRD-K38756014	1.1288	-1.1842
BRD-K92317137	1.1289	-1.1842
OTX2	1.1289	-1.1842
TXNL4B	1.129	-1.1842
PRKAA1	1.1291	-1.1842
bendroflumethiazide	1.1292	-1.1842
YBX1	1.1295	-1.1842
BRD-K61855818	1.1295	-1.1842
FGFR3	1.1296	-1.1842
B4GALT3	1.1296	-1.1842
BRD-K13185593	1.1297	-1.1842
AKT3	1.1297	-1.1842
CSNK1A1L	1.1297	-1.1842
BRD-K73261812	1.1297	-1.1843
ODQ	1.1299	-1.1843
CYP1A1	1.1299	-1.1843
CCP110	1.13	-1.1843
GW-5074	1.1301	-1.1843
NT5E	1.1301	-1.1843
RAD9A	1.1301	-1.1843
PPP3CC	1.1301	-1.1843
IGF2R	1.1301	-1.1843
ACAA1	1.1302	-1.1843
TMEM154	1.1303	-1.1843
VPS28	1.1303	-1.1843
LAP3	1.1303	-1.1843
LTN1	1.1303	-1.1843
HOXA6	1.1304	-1.1844
TAP2	1.1305	-1.1844
capecitabine	1.1305	-1.1844
MST1R	1.1306	-1.1844
PLK4	1.1306	-1.1844
NEK10	1.1307	-1.1844
IL27	1.1307	-1.1844
BRD-K08039553	1.1307	-1.1844
BRD-K06816133	1.1308	-1.1845
BRD-K72354054	1.1308	-1.1845
UXT	1.1308	-1.1845
QL-XII-47	1.1309	-1.1845
TAS-301	1.1309	-1.1845
DROSHA	1.1309	-1.1845
PPP4C	1.1309	-1.1845
PHF1	1.1309	-1.1845
TBL3	1.131	-1.1845
EFCAB2	1.131	-1.1845
NDUFC1	1.131	-1.1846
IMP4	1.131	-1.1846
BRD-K73125384	1.131	-1.1846
CD-437	1.131	-1.1846
RELB	1.131	-1.1846
PHKA2	1.131	-1.1846
ACTN1	1.131	-1.1846
DCUN1D4	1.131	-1.1846
FTSJ1	1.131	-1.1846
GNB2	1.131	-1.1846
ANAPC5	1.1311	-1.1846
ZNF263	1.1311	-1.1846
CEACAM1	1.1311	-1.1846
SOCS2	1.1311	-1.1846
dorsomorphin	1.1311	-1.1847
RETREG1	1.1311	-1.1847
BRD-K17139610	1.1311	-1.1847
TBC1D9B	1.1311	-1.1847
NDUFS6	1.1311	-1.1847
PHTF2	1.1311	-1.1847
CCL14	1.1311	-1.1847
SENP2	1.1311	-1.1847
RU-24969	1.1311	-1.1847
CNTN4	1.1311	-1.1847
STK11	1.1311	-1.1847
EBP	1.1311	-1.1847
RS-45041-190	1.1311	-1.1847
HGS	1.1311	-1.1847
mepacrine	1.1311	-1.1847
olmesartan-medoxomil	1.1311	-1.1847
BRD-K37813153	1.1311	-1.1847
PNPO	1.1311	-1.1847
BRD-K06020002	1.1311	-1.1847
raloxifene	1.1311	-1.1848
M6PR	1.1311	-1.1848
CBX1	1.1311	-1.1848
BRD-K90640851	1.1311	-1.1848
MST1R	1.1311	-1.1848
BRD-K07515761	1.1311	-1.1848
BRD-K10558099	1.1311	-1.1848
RTN2	1.1311	-1.1848
HK1	1.1311	-1.1848
PPP2R1A	1.1311	-1.1849
halcinonide	1.1311	-1.1849
HPN	1.1311	-1.1849
ADORA2A	1.1312	-1.1849
BRD-K95118263	1.1312	-1.1849
BRD-K09557852	1.1312	-1.1849
EIF2AK2	1.1312	-1.1849
AVA	1.1313	-1.1849
yohimbine	1.1313	-1.1849
FCGR3B	1.1314	-1.185
BRD-K79260617	1.1314	-1.185
BRD-K28916077	1.1314	-1.185
EBNA1BP2	1.1315	-1.185
ROCK1	1.1316	-1.185
PIK3C2B	1.1317	-1.185
RCOR1	1.1317	-1.185
NGB-2904	1.1317	-1.185
LIAS	1.1317	-1.185
ASAP2	1.1317	-1.185
PIR	1.1317	-1.185
BRD-K76086682	1.1317	-1.185
JUN	1.1317	-1.185
COL4A2	1.1317	-1.185
NPTN	1.1319	-1.1851
mirin	1.1319	-1.1851
CASP5	1.1319	-1.1851
DDB2	1.1319	-1.1851
KCNMA1	1.1321	-1.1851
BRD-K06592610	1.1322	-1.1851
flumetasone	1.1322	-1.1851
CBX7	1.1322	-1.1851
BIBR-1532	1.1323	-1.1851
IB-MECA	1.1323	-1.1851
ARG-CSC-91	1.1323	-1.1851
CSNK2B	1.1325	-1.1851
TXN	1.1325	-1.1851
SERPINH1	1.1326	-1.1851
CYP2S1	1.1327	-1.1852
TCF7	1.1329	-1.1852
MB	1.133	-1.1852
EIF3H	1.1332	-1.1852
AS-601245	1.1333	-1.1852
FOSL1	1.1335	-1.1852
TGFA	1.1357	-1.1852
TBX20	1.1357	-1.1852
ATG4A	1.136	-1.1852
TRAF5	1.1372	-1.1852
PEX11A	1.1388	-1.1853
BRD-U32365159	1.1391	-1.1853
zileuton	1.1391	-1.1853
TRIM50	1.1392	-1.1853
BRD-K70102743	1.1393	-1.1853
CAMK2G	1.1393	-1.1853
BRD-K16910145	1.1395	-1.1853
BRD-K47849061	1.1395	-1.1853
MLL3	1.1395	-1.1853
TNFSF14	1.1396	-1.1853
GPR65	1.1398	-1.1853
CTBP2	1.1398	-1.1853
CTNNB1	1.1398	-1.1853
BRD-K45749103	1.1398	-1.1853
REV-5901	1.1399	-1.1853
KRT8	1.1399	-1.1853
GJA1	1.14	-1.1854
BRD-K85515417	1.1402	-1.1854
JUN	1.1403	-1.1854
LIG1	1.1403	-1.1854
SOCS5	1.1404	-1.1854
CFLAR	1.1404	-1.1854
nitrendipine	1.1404	-1.1854
SPR	1.1405	-1.1854
ARNTL	1.1406	-1.1854
FAM69A	1.1406	-1.1854
KU-C104486	1.1407	-1.1854
PT-630	1.1407	-1.1854
ADCK3	1.1407	-1.1854
BRD-K07442049	1.1407	-1.1854
USP47	1.1408	-1.1854
MYBL2	1.1408	-1.1854
BRD-K73888531	1.141	-1.1855
BX-795	1.141	-1.1855
docetaxel	1.141	-1.1855
SIRPA	1.141	-1.1855
RARA	1.141	-1.1855
ZNF524	1.1411	-1.1855
ABCB4	1.1411	-1.1855
mirtazapine	1.1411	-1.1855
ZNF133	1.1412	-1.1855
IPI-145	1.1413	-1.1855
MAP4K4	1.1413	-1.1855
CDCA8	1.1414	-1.1856
otilonium	1.1414	-1.1856
VAV3	1.1414	-1.1856
CFB	1.1415	-1.1856
PMM2	1.1415	-1.1856
MOS	1.1415	-1.1856
BRD-K78738487	1.1415	-1.1856
PRUNE1	1.1415	-1.1856
adenosine	1.1415	-1.1856
BRD-K49477212	1.1416	-1.1857
idarubicin	1.1416	-1.1857
PACSIN3	1.1416	-1.1857
BRD-A43805296	1.1417	-1.1857
ZNF496	1.1417	-1.1857
BRD-K31754360	1.1417	-1.1857
NDUFA1	1.1417	-1.1857
LILRA4	1.1417	-1.1857
PIK3CD	1.1417	-1.1857
ZNF182	1.1417	-1.1858
CXCL1	1.1417	-1.1858
SCMH1	1.1417	-1.1858
TGFBR3	1.1417	-1.1858
razoxane	1.1417	-1.1858
BRD-K38126560	1.1417	-1.1858
ZKSCAN2	1.1417	-1.1858
BRD-K24779930	1.1418	-1.1858
TLR8	1.1418	-1.1858
hydrocortisone	1.1418	-1.1858
CGK-733	1.1418	-1.1859
BRD-K91224798	1.1418	-1.1859
RPS6KA5	1.1418	-1.1859
BRD-K69505608	1.1418	-1.1859
ACY-1215	1.1418	-1.1859
BRD-K72318460	1.1418	-1.1859
COG2	1.1418	-1.1859
EGFR	1.1419	-1.1859
RHEB	1.1419	-1.1859
EDNRB	1.1419	-1.1859
BRD-K56051237	1.1419	-1.1859
BRD-K05415698	1.1419	-1.1859
TXNDC12	1.1419	-1.1859
canagliflozin	1.1419	-1.186
CCNH	1.142	-1.186
BRD-A55554369	1.1421	-1.186
BRD-K42543304	1.1421	-1.186
IFIT5	1.1421	-1.186
BRD-A53131506	1.1421	-1.186
PNU-74654	1.1421	-1.186
BRD-K88511582	1.1421	-1.186
GNA12	1.1422	-1.186
MLLT6	1.1423	-1.1861
KCTD5	1.1424	-1.1861
CDX2	1.1424	-1.1861
BRD-K69682028	1.1424	-1.1861
MADCAM1	1.1425	-1.1861
NIM1K	1.1425	-1.1861
BRD-K40260510	1.1425	-1.1861
PHA-793887	1.1425	-1.1861
BRD-K26626929	1.1426	-1.1861
ZNF581	1.1426	-1.1861
HOXA2	1.1426	-1.1861
PDHA1	1.1426	-1.1862
FEZ1	1.1426	-1.1862
C2CD2L	1.1427	-1.1862
GPX4	1.1427	-1.1862
BRD-K46003436	1.1427	-1.1862
FOXQ1	1.1429	-1.1863
SMIM27	1.1429	-1.1863
BRD-K00944562	1.1429	-1.1863
SA-1922261	1.1429	-1.1863
SCMH1	1.1429	-1.1863
GNE	1.143	-1.1863
INSR	1.143	-1.1863
WARS2	1.143	-1.1863
BRD-K00124439	1.143	-1.1863
ITGA8	1.143	-1.1863
etoposide	1.143	-1.1863
MAPKAPK2	1.143	-1.1863
tasquinimod	1.143	-1.1863
KIAA0907	1.143	-1.1863
MTERFD1	1.1431	-1.1863
TSPAN14	1.1432	-1.1864
AXL	1.1432	-1.1864
BRD-K18340348	1.1432	-1.1864
IP6K1	1.1432	-1.1864
BRD-K56068611	1.1433	-1.1864
CHRNA2	1.1433	-1.1864
BRD-K56847293	1.1433	-1.1864
DHCR7	1.1434	-1.1864
BRD-A13367427	1.1434	-1.1864
FYN	1.1434	-1.1864
azacitidine	1.1434	-1.1864
OSI-027	1.1434	-1.1865
RETNLB	1.1434	-1.1865
BRD-K04546108	1.1435	-1.1865
BRD-K53978628	1.1435	-1.1865
DROSHA	1.1435	-1.1865
GR-113808	1.1435	-1.1865
BTG1	1.1437	-1.1865
BRD-K71574320	1.1437	-1.1865
LOC100132215	1.1438	-1.1865
MFAP4	1.1438	-1.1865
DYNLL2	1.1438	-1.1865
KAT5	1.1438	-1.1865
LYPD3	1.1438	-1.1865
esmolol	1.1438	-1.1865
S1PR2	1.1438	-1.1865
m-3M3FBS	1.144	-1.1866
MED12	1.144	-1.1866
ATP1B1	1.144	-1.1866
LMNB2	1.1443	-1.1866
INSRR	1.1443	-1.1866
DHH	1.1444	-1.1866
GCLC	1.1445	-1.1866
TAB2	1.1445	-1.1866
PSPH	1.1445	-1.1866
BRD-K00113100	1.1445	-1.1866
GNRH1	1.1446	-1.1866
BRD-K80342168	1.1446	-1.1866
BRD-K14666757	1.1446	-1.1866
MYLK3	1.1447	-1.1866
BRD-K74667984	1.1447	-1.1867
CLEC2A	1.1448	-1.1867
PYCRL	1.1449	-1.1867
ZNF559	1.1449	-1.1867
HEXB	1.145	-1.1867
SUPT16H	1.1451	-1.1867
TNFRSF10B	1.1451	-1.1867
PFDN4	1.1451	-1.1867
SA-1919875	1.1452	-1.1867
CD5	1.1453	-1.1867
SB-525334	1.1453	-1.1867
FGFR3	1.1455	-1.1867
BCL2L1	1.1455	-1.1867
P2RY8	1.1456	-1.1867
PPAP2B	1.1458	-1.1867
LOC93622	1.1458	-1.1867
TCF7L2	1.1462	-1.1868
EP300	1.147	-1.1868
BRD-K78343029	1.1473	-1.1868
MMP19	1.1474	-1.1868
BRD-K77729938	1.1478	-1.1868
ozagrel	1.1497	-1.1868
RARG	1.1503	-1.1868
BRD-K61359235	1.1507	-1.1868
ARPC1B	1.1511	-1.1868
calycanthine	1.1514	-1.1868
SPAG7	1.1516	-1.1869
PELI1	1.1516	-1.1869
MORF4L2	1.1519	-1.1869
BRD-K26893932	1.1519	-1.1869
PRKRIR	1.152	-1.1869
irbesartan	1.1521	-1.1869
PSG2	1.1522	-1.1869
TNIP3	1.1523	-1.1869
CORO1A	1.1523	-1.1869
RBM34	1.1524	-1.1869
BIRC6	1.1524	-1.1869
CHEK2	1.1525	-1.1869
TNFSF13	1.1525	-1.1869
BRD-K64233461	1.1525	-1.1869
SHMT2	1.1526	-1.1869
ITGA3	1.1527	-1.187
EEF2	1.1529	-1.187
ORM1	1.1533	-1.187
SPOCK2	1.1533	-1.187
PRSS42	1.1534	-1.187
PPIG	1.1534	-1.187
IL27RA	1.1535	-1.187
BRD-K99344911	1.1535	-1.187
KIF2C	1.1535	-1.187
adipamide	1.1536	-1.1871
GTPBP2	1.1538	-1.1871
maprotiline	1.1538	-1.1871
SSBP4	1.1538	-1.1871
proscillaridin	1.1538	-1.1871
lapatinib	1.1538	-1.1871
PNPT1	1.1538	-1.1871
PSMB2	1.1539	-1.1871
topotecan	1.1539	-1.1871
BRD-K05197617	1.1539	-1.1871
TARDBP	1.154	-1.1871
FEZ2	1.154	-1.1871
JW-7-24-1	1.154	-1.1871
LEP	1.154	-1.1871
CROT	1.154	-1.1872
CENPE	1.1541	-1.1872
STK36	1.1541	-1.1872
BRD-K51267267	1.1541	-1.1872
BRD-K10749593	1.1542	-1.1872
TRAF5	1.1542	-1.1872
IRF5	1.1543	-1.1872
L-689560	1.1543	-1.1872
BRD-K85099724	1.1543	-1.1872
DHTKD1	1.1543	-1.1872
PLP2	1.1543	-1.1872
ADGRG1	1.1543	-1.1872
VEGFC	1.1543	-1.1872
HLA-DRB1	1.1543	-1.1872
osthol	1.1543	-1.1872
BRAP	1.1543	-1.1873
BRD-K82195532	1.1543	-1.1873
FOSL2	1.1544	-1.1873
oligomycin-a	1.1544	-1.1873
BRD3	1.1544	-1.1873
BRD-K60151092	1.1544	-1.1873
ABHD6	1.1545	-1.1873
TINF2	1.1545	-1.1873
BRD-K65603160	1.1545	-1.1874
BRD-A53850583	1.1545	-1.1874
betamethasone	1.1545	-1.1874
methoxamine	1.1545	-1.1874
IKBKG	1.1546	-1.1874
LRP4	1.1546	-1.1874
NEK6	1.1546	-1.1874
EIF3J	1.1546	-1.1874
C-646	1.1547	-1.1875
QARS	1.1547	-1.1875
BRD-K09231502	1.1547	-1.1875
CD58	1.1547	-1.1875
API-001	1.1547	-1.1875
BRD-K56183302	1.1547	-1.1875
SIDT1	1.1548	-1.1875
IQGAP1	1.1548	-1.1875
PRKAR2B	1.1548	-1.1876
PTMS	1.1548	-1.1876
VPS28	1.1548	-1.1876
TBCK	1.1548	-1.1876
PDX1	1.1548	-1.1876
CDKN1B	1.1548	-1.1876
ZAK	1.1549	-1.1876
RORC	1.1549	-1.1876
PCGF2	1.1549	-1.1876
BRD-K20718732	1.1549	-1.1876
kawain	1.1549	-1.1876
ADCY1	1.1549	-1.1876
malonoben	1.1549	-1.1876
CCL18	1.1549	-1.1876
AHR	1.1549	-1.1876
ANPEP	1.155	-1.1876
SB-415286	1.155	-1.1876
NR2C2	1.155	-1.1876
MTHFR	1.155	-1.1876
trimetazidine	1.1551	-1.1877
STAM2	1.1551	-1.1877
BRD-K51608872	1.1552	-1.1877
BRD-K87269491	1.1553	-1.1877
LY86	1.1554	-1.1877
KIN	1.1554	-1.1877
BRD-K40566034	1.1554	-1.1878
BRD-K61737877	1.1554	-1.1878
BRD-A17718497	1.1554	-1.1878
TNFRSF1A	1.1554	-1.1878
ING2	1.1554	-1.1878
mCPP	1.1555	-1.1878
nilutamide	1.1555	-1.1878
BRD-K44575839	1.1555	-1.1878
BRD-K06311439	1.1555	-1.1878
GPR84	1.1555	-1.1878
CCRL2	1.1555	-1.1878
AFG3L2	1.1555	-1.1878
RPL13A	1.1555	-1.1878
NRBP1	1.1555	-1.1878
CCND2	1.1555	-1.1878
SALL4	1.1555	-1.1878
Ro-4987655	1.1555	-1.1878
vicriviroc	1.1556	-1.1879
SMARCC2	1.1556	-1.1879
BRD-K44787412	1.1556	-1.1879
BRD-K78701355	1.1556	-1.1879
BRD-K38594532	1.1556	-1.1879
ADI1	1.1557	-1.1879
FGFR2	1.1557	-1.1879
FDXR	1.1557	-1.1879
fexofenadine	1.1557	-1.1879
RETSAT	1.1558	-1.1879
GAMT	1.1558	-1.188
BRD-K96704648	1.1558	-1.188
CBX7	1.1558	-1.188
MAP2K4	1.1558	-1.188
CCRL2	1.1559	-1.188
RBKS	1.1559	-1.188
IRF5	1.1559	-1.188
mepacrine	1.1559	-1.188
BRD-K67236726	1.1559	-1.188
SHC1	1.1559	-1.188
GNAS	1.1559	-1.188
BRD-K10906552	1.156	-1.1881
BRD-K07702264	1.156	-1.1881
BRD-K32949592	1.1561	-1.1881
WT1	1.1561	-1.1881
ARHGEF25	1.1561	-1.1881
NUDT14	1.1561	-1.1881
BRD-K31969867	1.1561	-1.1881
UBC	1.1561	-1.1881
PSKH2	1.1561	-1.1881
Y-39983	1.1561	-1.1882
NPY1R	1.1561	-1.1882
tretinoin	1.1562	-1.1882
BRD-K57207769	1.1562	-1.1882
BRD-K01570637	1.1562	-1.1882
HRAS	1.1562	-1.1882
BRD-K48204702	1.1562	-1.1882
BRD-K66626628	1.1562	-1.1882
SEMA3B	1.1562	-1.1882
PHF20L1	1.1562	-1.1882
SLC1A5	1.1562	-1.1882
TSHZ3	1.1562	-1.1882
cariprazine	1.1562	-1.1882
ABCA1	1.1562	-1.1882
BRD-K63096635	1.1562	-1.1882
PF-562271	1.1562	-1.1882
ZIM3	1.1563	-1.1882
KDM4C	1.1563	-1.1883
BRD-K05496005	1.1563	-1.1883
BRD-K76439996	1.1563	-1.1883
BRD-K72913684	1.1563	-1.1883
CBX6	1.1564	-1.1883
nefopam	1.1564	-1.1883
terbutaline	1.1564	-1.1883
DLGAP5	1.1564	-1.1883
FANCG	1.1564	-1.1883
BLK	1.1565	-1.1883
CATSPER1	1.1565	-1.1883
STK19	1.1565	-1.1883
SA-85901	1.1565	-1.1883
CREB3	1.1565	-1.1883
MGCD-265	1.1565	-1.1883
MPI	1.1565	-1.1883
OPN5	1.1565	-1.1883
XRCC6	1.1565	-1.1884
EPHA2	1.1566	-1.1884
GW-0742	1.1566	-1.1884
WDR61	1.1566	-1.1884
naltriben	1.1566	-1.1884
GCLM	1.1566	-1.1884
BRD-K43913647	1.1566	-1.1884
EIF2B3	1.1567	-1.1884
BRD-K35219796	1.1567	-1.1884
VSIG10L	1.1567	-1.1884
ALDH3A2	1.1567	-1.1884
MAPK13	1.1567	-1.1884
XRCC6	1.1567	-1.1884
BRD-K42902917	1.1567	-1.1884
BRD-K18793708	1.1569	-1.1885
LY-303511	1.157	-1.1885
SOCS1	1.157	-1.1885
BRD-K26381032	1.157	-1.1885
BRD-K05331696	1.1571	-1.1885
IGF2BP3	1.1572	-1.1885
STX1A	1.1572	-1.1885
NR0B1	1.1572	-1.1885
CCNA1	1.1574	-1.1886
COPS5	1.1574	-1.1886
MEOX2	1.1574	-1.1886
AZD-2461	1.1574	-1.1886
SLC37A4	1.1575	-1.1886
VCP	1.1575	-1.1886
CNNM2	1.1576	-1.1886
MSH2	1.1576	-1.1886
CD4	1.1577	-1.1886
DLG1	1.1577	-1.1886
NUP133	1.1577	-1.1886
RAB5A	1.1577	-1.1886
CDK2	1.1578	-1.1886
MAPK13	1.1578	-1.1886
BRD-K04163641	1.1579	-1.1887
SA-1922659	1.1579	-1.1887
SNW1	1.158	-1.1887
alvocidib	1.1582	-1.1887
EBF1	1.1584	-1.1887
BRD-K54606188	1.1584	-1.1887
TCEA1	1.1587	-1.1887
BRD-K69516039	1.1588	-1.1887
BMS-387032	1.1589	-1.1887
HSPA1A	1.1589	-1.1888
andarine	1.159	-1.1888
MCM3	1.159	-1.1888
HSPA5	1.1591	-1.1888
BRD-K58856256	1.1592	-1.1888
aflatoxin-b1	1.1595	-1.1888
SCUBE1	1.1596	-1.1888
ESR1	1.1596	-1.1888
SB-216641	1.1599	-1.1888
BRD-K20255967	1.1599	-1.1888
GADD45A	1.16	-1.1888
BRD-K25708438	1.1601	-1.1888
CHMP2A	1.1602	-1.1888
ZNF684	1.1604	-1.1888
calpeptin	1.1605	-1.1888
RALBP1	1.1609	-1.1888
metamizole	1.1614	-1.1889
IGFBP5	1.1618	-1.1889
MCM6	1.1619	-1.1889
CT-7758	1.162	-1.1889
epitiostanol	1.162	-1.1889
BRD-K45358881	1.1622	-1.1889
TCF7L2	1.1626	-1.1889
LASP1	1.1627	-1.1889
INSRR	1.1628	-1.1889
gemcitabine	1.163	-1.189
BTG1	1.1633	-1.189
GPR160	1.1635	-1.189
APOA1	1.1635	-1.189
STMN1	1.1636	-1.189
TPK1	1.1637	-1.189
BRD-K74461819	1.1637	-1.189
BRD-K84617556	1.1638	-1.189
SBK3	1.1638	-1.189
BRD-K68597821	1.1639	-1.189
CDKL5	1.164	-1.1891
RGL1	1.1641	-1.1891
LGALS8	1.1641	-1.1891
GALE	1.1642	-1.1891
KDM5B	1.1642	-1.1891
BRD-K16752617	1.1643	-1.1891
PAX8	1.1643	-1.1891
HAVCR1	1.1643	-1.1891
nicardipine	1.1644	-1.1891
PI-103	1.1644	-1.1891
GRIN3B	1.1644	-1.1891
BRD-K99169187	1.1644	-1.1891
UNC13B	1.1645	-1.1891
MPL	1.1646	-1.1891
SOCS4	1.1646	-1.1891
DDR1	1.1647	-1.1892
PER2	1.1647	-1.1892
RGFP-966	1.1647	-1.1892
ERO1B	1.1648	-1.1892
BRD-K56215045	1.1648	-1.1892
ZNF200	1.1648	-1.1892
BRD-K00900096	1.1648	-1.1892
SALL4	1.165	-1.1892
BRD-K80253007	1.165	-1.1892
CDO1	1.1651	-1.1893
ESR1	1.1651	-1.1893
IGF1R	1.1652	-1.1893
ACADM	1.1653	-1.1893
parthenolide	1.1653	-1.1893
STK32C	1.1654	-1.1893
PIP5K1C	1.1654	-1.1893
FGR	1.1654	-1.1893
ANXA2	1.1654	-1.1893
darapladib	1.1654	-1.1893
TLE3	1.1654	-1.1893
MORF4L1	1.1654	-1.1893
EBF1	1.1655	-1.1893
BRD-K12683703	1.1655	-1.1893
HOXA1	1.1655	-1.1893
ARG-CSC2-23	1.1657	-1.1894
DDX42	1.1657	-1.1894
PLA1A	1.1659	-1.1894
GZMA	1.1659	-1.1894
BRD-K09645804	1.1661	-1.1894
KIAA0355	1.1662	-1.1894
P4HA2	1.1663	-1.1894
IRF1	1.1664	-1.1894
ADAT1	1.1666	-1.1895
BRD-K22983069	1.1667	-1.1895
PIM1	1.1667	-1.1895
esomeprazole	1.1668	-1.1895
CTSB	1.1668	-1.1895
KIF3A	1.167	-1.1895
BRD-K01011412	1.1671	-1.1895
MGAT4A	1.1674	-1.1895
LGALS2	1.1674	-1.1895
CDK19	1.1682	-1.1895
ZBTB7B	1.1684	-1.1895
BUD31	1.1687	-1.1896
APH1B	1.1688	-1.1896
ALDH9A1	1.1688	-1.1896
RPL13A	1.169	-1.1896
SLC29A1	1.1691	-1.1896
BRD-K44540157	1.1699	-1.1896
BBOX1	1.1709	-1.1896
ATP1A3	1.1722	-1.1896
UGT3A1	1.1722	-1.1896
SLC5A6	1.1747	-1.1896
BRD-K63178889	1.1749	-1.1896
TBCK	1.175	-1.1896
guanethidine	1.1758	-1.1897
cycloheximide	1.1768	-1.1897
STX1A	1.177	-1.1897
RAB4A	1.177	-1.1897
PRR7	1.1782	-1.1897
flunarizine	1.1788	-1.1897
VU-0366968	1.1798	-1.1897
BRD-K68020183	1.1798	-1.1897
AMH	1.1799	-1.1898
CDC20	1.1799	-1.1898
CAPN1	1.1799	-1.1898
CTF1	1.1799	-1.1898
yohimbine	1.1799	-1.1898
azacitidine	1.1799	-1.1898
TOMM22	1.1799	-1.1898
BRD-K75636715	1.1799	-1.1898
BRD-K63431240	1.18	-1.1898
oxandrolone	1.18	-1.1898
SP6	1.18	-1.1898
BRD-K47994485	1.1801	-1.1898
ABCC3	1.1801	-1.1898
MEK-162	1.1801	-1.1898
PTPN11	1.1801	-1.1899
SA-1458487	1.1801	-1.1899
masoprocol	1.1801	-1.1899
TCIRG1	1.1801	-1.1899
IFNA2	1.1801	-1.1899
C1QC	1.1801	-1.1899
VAT1	1.1801	-1.1899
BCL10	1.1802	-1.1899
PXMP2	1.1802	-1.1899
EMF-BCA1-60	1.1802	-1.1899
rhizocarpic-acid	1.1803	-1.1899
BRD-K89185880	1.1803	-1.1899
MAPK1	1.1803	-1.1899
SLC25A14	1.1803	-1.1899
CLEC12B	1.1803	-1.19
MSX1	1.1803	-1.19
ELAVL1	1.1803	-1.19
NDUFS2	1.1803	-1.19
BRD-K91491104	1.1803	-1.19
YES1	1.1804	-1.19
EPS8	1.1804	-1.19
BRD-K69291665	1.1804	-1.19
WARS2	1.1804	-1.19
radezolid	1.1804	-1.19
ROCK1	1.1804	-1.19
PHLPP1	1.1804	-1.19
BRD-K91663486	1.1804	-1.19
AM-580	1.1806	-1.1901
APOC3	1.1806	-1.1901
CELF1	1.1806	-1.1901
PPARG	1.1806	-1.1901
DAU-5884	1.1806	-1.1901
EIF2C1	1.1807	-1.1901
BRD-K74316684	1.1807	-1.1901
adoprazine	1.1807	-1.1902
fosinopril	1.1807	-1.1902
PRDX1	1.1807	-1.1902
naproxol	1.1807	-1.1902
F7	1.1808	-1.1902
BRD-K47396627	1.1808	-1.1902
BRD-K77444669	1.1808	-1.1902
BRD-K10882151	1.1808	-1.1902
BRD-K65655554	1.1808	-1.1902
CLIC2	1.1808	-1.1902
BRD-K07668032	1.1808	-1.1903
LGR4	1.1808	-1.1903
ATP5D	1.1808	-1.1903
NOD2	1.1808	-1.1903
bosutinib	1.1808	-1.1903
SB-239063	1.1808	-1.1903
WNT10B	1.1809	-1.1903
CRTAP	1.1809	-1.1903
BRD-A38425832	1.1809	-1.1903
DCXR	1.1809	-1.1903
BRD-K70161581	1.1809	-1.1904
BRD-K93578426	1.1809	-1.1904
ERBB4	1.1809	-1.1904
MEGF9	1.1809	-1.1904
TRAK2	1.1809	-1.1904
PF4	1.1809	-1.1904
XRCC5	1.1809	-1.1904
ZMYND11	1.1809	-1.1904
CA2	1.1809	-1.1904
TATDN2	1.1809	-1.1905
RICTOR	1.1809	-1.1905
GJB2	1.1809	-1.1905
BRD-A36165599	1.1809	-1.1905
IGF2BP1	1.1809	-1.1905
TRERF1	1.1809	-1.1905
SQ-22536	1.1809	-1.1905
BRD-A66861218	1.1809	-1.1905
BRD-K99700039	1.1809	-1.1905
RAB29	1.1809	-1.1905
JAZF1	1.1809	-1.1905
MRPS2	1.1809	-1.1905
lithium-chloride	1.1809	-1.1905
STAMBP	1.1809	-1.1905
HS2ST1	1.1809	-1.1905
FOLH1	1.1809	-1.1906
BRD-K21913257	1.1809	-1.1906
BRD-K79857601	1.1809	-1.1906
IMPA1	1.1809	-1.1906
BRD-K61520982	1.1809	-1.1906
NRP1	1.1809	-1.1906
CTNNB1	1.1809	-1.1906
ATF6	1.1809	-1.1906
epirubicin	1.1809	-1.1906
ETV4	1.1809	-1.1906
TYRO3	1.1809	-1.1906
ZNF140	1.1809	-1.1906
UAP1	1.1809	-1.1906
MAP3K4	1.1809	-1.1907
SYPL1	1.1809	-1.1907
UBAC2	1.1809	-1.1907
ZNF263	1.1809	-1.1907
SF1	1.1809	-1.1907
MAPKAPK5	1.1809	-1.1907
GGA2	1.1809	-1.1907
cytarabine	1.1809	-1.1907
POLR2I	1.1809	-1.1907
BRD-K53335770	1.1809	-1.1907
CD38	1.1809	-1.1907
BRD-K68007270	1.1809	-1.1907
UCK1	1.1809	-1.1907
alpelisib	1.1809	-1.1907
irbesartan	1.1809	-1.1908
DBI	1.1809	-1.1908
DIDO1	1.1809	-1.1908
USP9X	1.1809	-1.1908
NFKBIA	1.1809	-1.1908
atipamezole	1.1809	-1.1908
KCNQ1	1.1809	-1.1908
CD300LF	1.1809	-1.1908
ARIH2	1.1809	-1.1908
amitifadine	1.1809	-1.1908
HSPA8	1.1809	-1.1908
CFLAR	1.1809	-1.1908
SPRY2	1.1809	-1.1908
BRD-K36938987	1.1809	-1.1908
TFDP2	1.1809	-1.1908
HLA-DRB3	1.1809	-1.1908
CAST	1.1809	-1.1908
BRD-K73261812	1.1809	-1.1908
DCK	1.1809	-1.1909
RPS6KA1	1.1809	-1.1909
CCDC86	1.1809	-1.1909
COQ8B	1.1809	-1.1909
BRD-K76079827	1.1809	-1.1909
INPP5A	1.1809	-1.1909
SETD2	1.1809	-1.1909
SLC37A4	1.1809	-1.1909
CTNNAL1	1.1809	-1.1909
BRD-K46836114	1.1809	-1.1909
METTL4	1.1809	-1.1909
UQCRC1	1.1809	-1.1909
CELA2B	1.1809	-1.1909
amifostine	1.1809	-1.191
halometasone	1.1809	-1.191
T-5345967	1.1809	-1.191
lamotrigine	1.1809	-1.191
LAMB2	1.1809	-1.191
ST-4039884	1.1809	-1.191
BRD-K13765840	1.1809	-1.191
BRD-K41344641	1.1809	-1.191
RPS27A	1.1809	-1.191
CACNG3	1.1809	-1.1911
RBKS	1.1809	-1.1911
VCP	1.1809	-1.1911
cyclopentolate	1.1809	-1.1911
sericetin	1.1809	-1.1911
AKR1C2	1.1809	-1.1911
BRD-K82886296	1.1809	-1.1911
PMS1	1.1809	-1.1911
tamibarotene	1.1809	-1.1911
NPC26	1.1809	-1.1911
CXCL13	1.1809	-1.1911
HNMT	1.1809	-1.1911
GTF2H1	1.1809	-1.1911
KCNK1	1.1809	-1.1911
BRD-K71140693	1.1809	-1.1911
BRD-K19290969	1.1809	-1.1912
FOLR1	1.1809	-1.1912
HAT1	1.1809	-1.1912
BRD-K40960913	1.1809	-1.1912
trihexyphenidyl	1.1809	-1.1912
BRD-U64289953	1.1809	-1.1912
S-26948	1.1809	-1.1912
IL6	1.1809	-1.1912
BRD-K55077180	1.1809	-1.1912
BRD-K96713754	1.1809	-1.1912
ING3	1.1809	-1.1912
timofibrate	1.1809	-1.1912
IL1R2	1.1809	-1.1912
NMT1	1.1809	-1.1912
BOLA1	1.1809	-1.1912
LY-225910	1.1809	-1.1912
GPR158	1.1809	-1.1913
TAAR9	1.1809	-1.1913
erastin	1.1809	-1.1913
LMNB2	1.1809	-1.1913
UBE2D1	1.1809	-1.1913
RAB39A	1.1809	-1.1913
USP14	1.1809	-1.1913
CEP55	1.1809	-1.1913
KIRREL2	1.1809	-1.1913
SLCO1B3	1.1809	-1.1913
UIMC1	1.1809	-1.1913
PF-04620110	1.1809	-1.1913
RPTOR	1.1809	-1.1913
ADO	1.1809	-1.1914
CHMP1A	1.1809	-1.1914
ZNF296	1.1809	-1.1914
CLTA	1.1809	-1.1914
SRF	1.1809	-1.1914
INS	1.1809	-1.1914
BRD-K02229102	1.1809	-1.1914
CDC42	1.1809	-1.1914
MYO5A	1.1809	-1.1914
NICN1	1.1809	-1.1915
DAPK1	1.1809	-1.1915
GALT	1.1809	-1.1915
KIF20A	1.1809	-1.1915
BRD-K08448573	1.1809	-1.1915
BRD-K41444660	1.1809	-1.1915
CATSPER2	1.1809	-1.1915
TARS	1.1809	-1.1915
ixazomib	1.1809	-1.1915
SLC1A2	1.1809	-1.1915
LYPD3	1.1809	-1.1915
NISCH	1.1809	-1.1916
beta-CCP	1.1809	-1.1916
BRD-K74931283	1.1809	-1.1916
BRD-K03463440	1.1809	-1.1916
purmorphamine	1.1809	-1.1916
TCIRG1	1.1809	-1.1916
naltrindole	1.1809	-1.1916
COL4A6	1.1809	-1.1916
SLC30A7	1.1809	-1.1916
DDB1	1.1809	-1.1916
niguldipine	1.1809	-1.1917
PIK3C2A	1.1809	-1.1917
CXCL12	1.1809	-1.1917
SNAI3	1.1809	-1.1917
DCP1A	1.1809	-1.1917
terbutaline	1.1809	-1.1917
PTGER4	1.1809	-1.1917
LOC728752	1.1809	-1.1917
ACO2	1.1809	-1.1917
AY-9944	1.1809	-1.1917
SGK494	1.1809	-1.1917
SLC18A1	1.1809	-1.1917
BCI-540	1.1809	-1.1918
AGT	1.1809	-1.1918
BRD-K15849455	1.1809	-1.1918
DOCK10	1.1809	-1.1918
5-methoxytryptamine	1.1809	-1.1918
DKC1	1.1809	-1.1918
BRD-K28296557	1.1809	-1.1918
PTPLA	1.1809	-1.1919
DHX8	1.1809	-1.1919
MGST2	1.1809	-1.1919
CYC1	1.1809	-1.1919
BRD-K87073769	1.1809	-1.1919
BRD-K97359152	1.1809	-1.1919
ATP6AP1	1.1809	-1.1919
FOXP3	1.1809	-1.1919
AURKA	1.1809	-1.1919
ZMIZ1	1.1809	-1.1919
SUPT3H	1.1809	-1.192
HEBP1	1.1809	-1.192
CGK-733	1.1809	-1.192
KAT6A	1.1809	-1.192
BMP4	1.1809	-1.192
TCF12	1.1809	-1.192
BRD-K18235559	1.1809	-1.192
BRD-K00954272	1.1809	-1.192
HSPA1A	1.1809	-1.192
DEFB106B	1.1809	-1.192
TCN1	1.1809	-1.1921
CHMP6	1.1809	-1.1921
BRD-K19596098	1.1809	-1.1921
PFDN2	1.1809	-1.1921
TESPA1	1.1809	-1.1921
GSK3A	1.1809	-1.1921
TMI-15	1.1809	-1.1921
BRD-K04279026	1.1809	-1.1921
WAY-170523	1.1809	-1.1921
PSMB5	1.1809	-1.1921
MAST4	1.1809	-1.1921
bortezomib	1.1809	-1.1921
BUB1B	1.1809	-1.1921
BRD-K27181648	1.1809	-1.1921
I-BET-762	1.1809	-1.1921
TLE2	1.1809	-1.1922
ASAH2B	1.1809	-1.1922
NFATC3	1.1809	-1.1922
EHNA	1.1809	-1.1922
TYK2	1.1809	-1.1922
TMPRSS3	1.1809	-1.1922
HLA-A	1.1809	-1.1922
RHEB	1.1809	-1.1922
opipramol	1.1809	-1.1923
ALAS1	1.1809	-1.1923
PIK3CA	1.1809	-1.1923
BRD-K59247792	1.1809	-1.1923
CXCR2	1.1809	-1.1923
KPNB1	1.1809	-1.1923
vincamine	1.1809	-1.1923
LOC101930370	1.1809	-1.1923
BRD-K71387353	1.1809	-1.1923
THBS1	1.1809	-1.1923
KNDC1	1.1809	-1.1923
BRD-K61465460	1.1809	-1.1924
VPS28	1.1809	-1.1924
C9ORF96	1.1809	-1.1924
GAD1	1.1809	-1.1924
CDO1	1.1809	-1.1924
tipranavir	1.1809	-1.1924
BRD-K95138506	1.1809	-1.1924
PAF1	1.1809	-1.1924
AZD-8330	1.1809	-1.1924
UBB	1.1809	-1.1925
SPAG7	1.1809	-1.1925
ZBTB25	1.1809	-1.1925
TP53	1.1809	-1.1925
CES1	1.1809	-1.1925
CACNG3	1.1809	-1.1925
PDIA5	1.1809	-1.1925
MAP2K1	1.1809	-1.1925
BRD-K85660637	1.1809	-1.1925
GMNN	1.1809	-1.1925
AHR	1.1809	-1.1926
GPR34	1.1809	-1.1926
NDUFAF4	1.1809	-1.1926
BRD-K18294324	1.1809	-1.1926
CDK4	1.1809	-1.1926
PSMD4	1.1809	-1.1926
BCL2L1	1.1809	-1.1926
BRD-K55851396	1.1809	-1.1926
BRD-K56379651	1.1809	-1.1926
NFKBIA	1.1809	-1.1926
PRKAR1A	1.1809	-1.1927
BRD-K94296811	1.1809	-1.1927
SLC4A1	1.1809	-1.1927
TLE2	1.1809	-1.1927
MYCN	1.1809	-1.1927
ARFRP1	1.1809	-1.1927
RAF1	1.1809	-1.1927
RNASEH2B	1.1809	-1.1928
bavisant	1.1809	-1.1928
KBTBD2	1.181	-1.1928
BRD-K78513625	1.181	-1.1928
KRAS	1.1811	-1.1928
nocodazole	1.1812	-1.1928
GBF1	1.1812	-1.1928
AG-592	1.1812	-1.1928
KIAA1009	1.1813	-1.1928
RAF1	1.1813	-1.1928
zolmitriptan	1.1813	-1.1928
BRD-K45383235	1.1813	-1.1928
TMPRSS3	1.1814	-1.1928
BRD-K30129319	1.1814	-1.1928
NFATC3	1.1816	-1.1929
CERK	1.1817	-1.1929
ATG4A	1.1817	-1.1929
BRD-K41430135	1.1818	-1.1929
BRD-K26619122	1.182	-1.1929
CDK11A	1.182	-1.1929
FTSJ3	1.182	-1.1929
HRAS	1.182	-1.1929
TUBB2A	1.182	-1.1929
tanespimycin	1.1821	-1.1929
CHRNA2	1.1821	-1.1929
BRD-K59754458	1.1822	-1.193
WARS2	1.1823	-1.193
CXCR2	1.1823	-1.193
BRD-K20016490	1.1823	-1.193
ABCC3	1.1824	-1.193
tolcapone	1.1825	-1.193
BRD-K95063618	1.1825	-1.193
fludarabine	1.1826	-1.193
BRD-K60828552	1.1826	-1.193
IL13RA2	1.1829	-1.1931
BRD-K14441456	1.183	-1.1931
noretynodrel	1.183	-1.1931
PECR	1.1831	-1.1931
TFAP2A	1.1831	-1.1931
penitrem-a	1.1831	-1.1931
bifemelane	1.1831	-1.1931
rucaparib	1.1831	-1.1931
IARS2	1.1831	-1.1931
YKT6	1.1831	-1.1931
RAB11FIP2	1.1831	-1.1931
BRD-K31887147	1.1832	-1.1931
EPB41L2	1.1833	-1.1932
CYP3A5	1.1833	-1.1932
EXOSC4	1.1833	-1.1932
BRD-K29785053	1.1833	-1.1932
thiazolopyrimidine	1.1833	-1.1932
cabergoline	1.1834	-1.1932
MAD2L1BP	1.1834	-1.1932
HOXA5	1.1834	-1.1932
BRD-K01594626	1.1834	-1.1932
CCRL2	1.1834	-1.1932
BRD-K81812196	1.1835	-1.1932
NEU1	1.1835	-1.1932
NDUFA6	1.1835	-1.1932
FRAT2	1.1835	-1.1932
PTP4A1	1.1835	-1.1933
BRD-K93062774	1.1836	-1.1933
BRD-K32127177	1.1836	-1.1933
RRM1	1.1837	-1.1933
UGDH	1.1837	-1.1933
KDM6A	1.1838	-1.1933
GLOD4	1.1838	-1.1933
ADAM30	1.1838	-1.1933
digoxigenin	1.1838	-1.1933
MBD6	1.1839	-1.1934
monochloroacetic-acid	1.1839	-1.1934
BRD-K71879957	1.1839	-1.1934
POU2AF1	1.1839	-1.1934
PTPN7	1.184	-1.1934
BRD-K30402907	1.184	-1.1934
ACVR1C	1.184	-1.1934
MK-1775	1.184	-1.1934
BRD-K08173649	1.184	-1.1934
TES	1.184	-1.1934
BRD-K36754063	1.184	-1.1934
P4HA2	1.184	-1.1935
ST3GAL5	1.1841	-1.1935
PNKP	1.1842	-1.1935
BRD-K44480417	1.1842	-1.1935
BRD-K03614649	1.1843	-1.1935
TMEM81	1.1843	-1.1936
MPL	1.1843	-1.1936
BRD-K43796186	1.1843	-1.1936
PGM1	1.1843	-1.1936
lumicolchicine	1.1843	-1.1936
AZD-8055	1.1843	-1.1936
DVL1	1.1843	-1.1936
BMP2K	1.1843	-1.1936
POLD4	1.1843	-1.1936
DGKH	1.1843	-1.1936
CLIC3	1.1843	-1.1936
DOCK7	1.1843	-1.1936
SMURF1	1.1843	-1.1936
BRD-K31883841	1.1843	-1.1936
BRD-K76264608	1.1843	-1.1936
VPREB3	1.1843	-1.1936
glibenclamide	1.1843	-1.1936
MBX-2982	1.1843	-1.1937
STX1A	1.1844	-1.1937
oligomycin-c	1.1844	-1.1937
PIP4K2C	1.1845	-1.1937
BRD-K00878439	1.1845	-1.1937
APOH	1.1845	-1.1937
NDUFV2	1.1845	-1.1937
GOLIM4	1.1845	-1.1937
GSTO1	1.1845	-1.1938
LY86	1.1846	-1.1938
PFDN2	1.1846	-1.1938
BRD-K26792953	1.1847	-1.1938
G6PC	1.1847	-1.1938
BRD-K12087429	1.1847	-1.1938
GPR61	1.1847	-1.1938
STK-064652	1.1847	-1.1938
ZNF263	1.1847	-1.1938
SDHB	1.1848	-1.1938
MAP2K1	1.1848	-1.1939
SCNM1	1.1848	-1.1939
ISL1	1.1848	-1.1939
ISOC1	1.1848	-1.1939
NRAS	1.1848	-1.1939
BRD-K44422244	1.1848	-1.1939
BRD-K37324401	1.1849	-1.1939
isoxsuprine	1.1849	-1.1939
ZBTB48	1.1849	-1.1939
MAT2B	1.1849	-1.1939
CNTN1	1.185	-1.1939
TBXA2R	1.185	-1.1939
CISD1	1.185	-1.1939
HPRT1	1.1851	-1.194
RAN-02	1.1851	-1.194
LAMP2	1.1851	-1.194
PTTG1	1.1851	-1.194
clomipramine	1.1852	-1.194
MSTO1	1.1852	-1.194
UBE2V1	1.1852	-1.194
MLLT10	1.1852	-1.194
trametinib	1.1852	-1.194
SU-014813	1.1852	-1.194
BRD-K44494044	1.1852	-1.194
DGUOK	1.1853	-1.194
LINC02228	1.1853	-1.1941
ANXA1	1.1853	-1.1941
TMEM52B	1.1853	-1.1941
IMP4	1.1854	-1.1941
ADCY3	1.1854	-1.1941
BRD-K31168993	1.1854	-1.1941
BRD-K52801121	1.1854	-1.1941
JAK2	1.1854	-1.1941
KCNK7	1.1854	-1.1941
SMYD2	1.1854	-1.1941
GTF2H3	1.1854	-1.1941
GRP	1.1854	-1.1941
MAGI3	1.1856	-1.1942
BRD-K02641134	1.1856	-1.1942
BRD-K06405410	1.1856	-1.1942
JAK2	1.1857	-1.1942
KTN1	1.1857	-1.1942
IL4	1.1858	-1.1942
WHSC1L1	1.1858	-1.1942
TENM3	1.1859	-1.1942
MBTPS1	1.1862	-1.1943
brefeldin-a	1.1862	-1.1943
reversine	1.1862	-1.1943
BTG3	1.1862	-1.1943
LAGE3	1.1862	-1.1943
ZK-756326	1.1863	-1.1943
CRADD	1.1863	-1.1943
MGMT	1.1864	-1.1943
BRD-K38172414	1.1864	-1.1943
COL5A1	1.1864	-1.1943
altanserin	1.1865	-1.1943
RIPK3	1.1865	-1.1943
GR-89696	1.1865	-1.1943
BRD-K81335188	1.1866	-1.1943
NENF	1.1867	-1.1943
CDH3	1.1868	-1.1944
SERPINA1	1.1869	-1.1944
BRD-K80394569	1.187	-1.1944
GM2A	1.187	-1.1944
COL7A1	1.187	-1.1944
tryptophan	1.187	-1.1944
CXCL16	1.1871	-1.1944
PI4KAP2	1.1871	-1.1944
DOT1L	1.1871	-1.1944
SLC25A13	1.1873	-1.1944
BRD-K25094947	1.1873	-1.1944
SET	1.1873	-1.1944
BRD-A81530502	1.1874	-1.1944
CHRNA3	1.1877	-1.1945
bazedoxifene	1.1877	-1.1945
A1BG-AS1	1.1877	-1.1945
sparfloxacin	1.1878	-1.1945
BRD-K57562268	1.1879	-1.1945
MK-2461	1.1879	-1.1945
TXNDC9	1.188	-1.1945
RHOBTB1	1.188	-1.1945
KIF11	1.1884	-1.1945
CELSR3	1.1885	-1.1945
AFF4	1.1885	-1.1945
ERBB4	1.1885	-1.1945
BRD-K09997269	1.1885	-1.1945
ACACA	1.1887	-1.1945
BRD-K66356233	1.1887	-1.1945
ZNF212	1.1888	-1.1945
ADPGK	1.1889	-1.1946
trametinib	1.1889	-1.1946
FAM189B	1.1889	-1.1946
NR4A1	1.1891	-1.1946
BRD-K95392673	1.1892	-1.1946
triclosan	1.1892	-1.1946
ATP6V1A	1.1894	-1.1946
III606050	1.1895	-1.1946
PCGF3	1.1895	-1.1946
BRD-U32365159	1.1897	-1.1946
MYBBP1A	1.1898	-1.1946
HSPG2	1.19	-1.1946
ZNF366	1.1901	-1.1946
ELOVL4	1.1904	-1.1947
BRD-K99219003	1.1908	-1.1947
SLC41A2	1.1908	-1.1947
TNFRSF11A	1.191	-1.1947
nitisinone	1.191	-1.1947
cefsulodin	1.191	-1.1947
SLC25A15	1.1911	-1.1947
GRIK2	1.1911	-1.1947
DOK3	1.1912	-1.1947
profenamine	1.1912	-1.1947
ZNF331	1.1912	-1.1947
ADCK1	1.1913	-1.1947
quiflapon	1.1913	-1.1947
selegiline	1.1915	-1.1947
IGF2	1.1917	-1.1948
PPIH	1.1917	-1.1948
HFE	1.1917	-1.1948
XLOC_004122	1.192	-1.1948
BRD-K28513938	1.1921	-1.1948
BRD-K86522396	1.1921	-1.1948
RARA	1.1925	-1.1948
GOLIM4	1.1927	-1.1948
BRD-K22576413	1.1928	-1.1948
F2	1.1931	-1.1949
zosuquidar	1.1933	-1.1949
diflunisal	1.1934	-1.1949
AKT3	1.1935	-1.1949
ORG-9768	1.1935	-1.1949
proguanil	1.1935	-1.1949
BRD-K79857601	1.1937	-1.1949
PTK2	1.194	-1.1949
STX1A	1.194	-1.1949
BRD-K87426959	1.1942	-1.195
BRD-K58547240	1.1942	-1.195
NSF	1.1942	-1.195
ZNF273	1.1942	-1.195
NDUFV2	1.1943	-1.195
BRD-K64955433	1.1943	-1.195
PDGFC	1.1943	-1.195
BRD-K17890048	1.1943	-1.195
EMR1	1.1944	-1.195
BRD-K93880770	1.1944	-1.195
EDNRB	1.1945	-1.195
Ro-28-1675	1.1945	-1.195
EIF2B2	1.1946	-1.195
PSG8	1.1947	-1.195
CASK	1.1947	-1.195
DDI2	1.195	-1.195
radicicol	1.1954	-1.195
AGPAT2	1.1954	-1.195
TNF	1.1956	-1.1951
NDUFB8	1.196	-1.1951
MOK	1.1962	-1.1951
picrotoxin	1.1962	-1.1951
GNA15	1.1962	-1.1951
CCL5	1.1962	-1.1951
MED28	1.1962	-1.1951
aripiprazole	1.1962	-1.1951
VU-0418933-1	1.1963	-1.1951
BRD-K15014572	1.1963	-1.1951
TWF2	1.1964	-1.1951
BRD-K88058683	1.1965	-1.1951
CXCL8	1.1965	-1.1951
SLC6A8	1.1966	-1.1952
BRD-K98739056	1.1967	-1.1952
BRD-K80514140	1.1967	-1.1952
BRD-K39548949	1.1969	-1.1952
TLR7	1.197	-1.1952
MNT	1.1971	-1.1952
NCH-51	1.1971	-1.1952
ILDR2	1.1972	-1.1952
BRD-K01071579	1.1972	-1.1952
FBXO7	1.1973	-1.1952
pergolide	1.1974	-1.1953
ZNF8	1.1974	-1.1953
NDUFS4	1.1974	-1.1953
PHB	1.1974	-1.1953
POLE	1.1975	-1.1953
nateglinide	1.1975	-1.1953
KIN001-244	1.1976	-1.1953
P2RY2	1.1977	-1.1953
GATA2	1.1977	-1.1953
PIK3CA	1.1978	-1.1953
ingenol	1.1978	-1.1953
LRRC59	1.1978	-1.1953
NR1H2	1.1979	-1.1953
BRD-K06816133	1.1979	-1.1954
SIP1	1.1979	-1.1954
RAB7A	1.198	-1.1954
NEK6	1.198	-1.1954
TIRAP	1.1981	-1.1954
MB	1.1982	-1.1954
SERPINA1	1.1982	-1.1954
EDNRB	1.1982	-1.1954
R-547	1.1983	-1.1954
RHEB	1.1983	-1.1954
XMD-885	1.1984	-1.1955
MEST	1.1984	-1.1955
SIRT3	1.1984	-1.1955
GGCX	1.1985	-1.1955
BRD-K42357106	1.1985	-1.1955
masoprocol	1.1985	-1.1955
BRD-K88080911	1.1985	-1.1955
CRTC3	1.1985	-1.1955
BRD-K11236606	1.1985	-1.1955
TNF	1.1986	-1.1955
WDR67	1.1986	-1.1955
TFAP2A	1.1987	-1.1955
BRD-K02201521	1.1987	-1.1955
KRT8	1.1987	-1.1955
ATP5D	1.1987	-1.1955
RIPK3	1.1987	-1.1955
AKR1C2	1.1987	-1.1955
SLC22A5	1.1987	-1.1955
BRD-A68039575	1.1987	-1.1956
HPD	1.1988	-1.1956
FOS	1.1988	-1.1956
BRD-K87748349	1.1989	-1.1956
CARS	1.1989	-1.1956
BCL10	1.1989	-1.1956
BRD-K90805324	1.1989	-1.1956
calmidazolium	1.1989	-1.1956
BRD-K55981249	1.1989	-1.1956
tegafur	1.1989	-1.1956
USP14	1.1989	-1.1956
GS1-124K5.4	1.1989	-1.1956
ARF4	1.199	-1.1956
TANK	1.199	-1.1956
WFDC2	1.199	-1.1957
BRD-K73674426	1.199	-1.1957
UNC5C	1.1991	-1.1957
hippeastrine	1.1991	-1.1957
BRD-K82824976	1.1991	-1.1957
CHAF1B	1.1991	-1.1957
CTCF	1.1991	-1.1957
RHEB	1.1991	-1.1957
TNFRSF11A	1.1992	-1.1957
ATF3	1.1992	-1.1957
PSMB7	1.1993	-1.1958
progesterone	1.1993	-1.1958
EIF2AK3	1.1993	-1.1958
TXNRD1	1.1993	-1.1958
CBLB	1.1994	-1.1958
TMEM158	1.1994	-1.1958
ceforanide	1.1995	-1.1958
digoxin	1.1995	-1.1958
SCYL3	1.1995	-1.1958
SHC4	1.1995	-1.1958
JUN	1.1996	-1.1959
BRD-K60019754	1.1996	-1.1959
SCH-58261	1.1996	-1.1959
USP22	1.1996	-1.1959
AFF1	1.1996	-1.1959
ACTB	1.1996	-1.1959
ATP5B	1.1996	-1.1959
KM-00799	1.1996	-1.1959
PRKRA	1.1996	-1.1959
RNF14	1.1996	-1.1959
IPO4	1.1996	-1.1959
BRD-K16561280	1.1996	-1.1959
HN1L	1.1996	-1.1959
PF-03084014	1.1996	-1.1959
CCDC36	1.1996	-1.1959
RNMT	1.1996	-1.1959
TNFRSF6B	1.1996	-1.1959
WNT1	1.1996	-1.1959
BRP44	1.1996	-1.1959
IRF9	1.1997	-1.1959
FGG	1.1997	-1.1959
HRSP12	1.1998	-1.196
CYP3A5	1.1999	-1.196
SIT1	1.1999	-1.196
BRD-K78451750	1.2	-1.196
CYCS	1.2	-1.196
BRD-A95820578	1.2	-1.196
GSK-2126458	1.2	-1.196
IGF1R	1.2001	-1.196
EIF3H	1.2001	-1.1961
GAPDHS	1.2002	-1.1961
AK3	1.2002	-1.1961
BRD-K36928794	1.2002	-1.1961
KAT2B	1.2003	-1.1961
DIAPH2	1.2003	-1.1961
ZMIZ1	1.2003	-1.1961
TNFAIP3	1.2003	-1.1961
XPO7	1.2004	-1.1961
hinokitiol	1.2006	-1.1962
MAN1A1	1.2006	-1.1962
ERBB4	1.2006	-1.1962
BRD-A32241587	1.2006	-1.1962
BRD-K22848513	1.2007	-1.1962
BRD-K35920785	1.2007	-1.1962
HLA-DMA	1.2008	-1.1962
RBP4	1.2009	-1.1962
BRD-A49680073	1.201	-1.1962
BRD-K52838656	1.201	-1.1962
BRD-K69096174	1.201	-1.1962
CDKN2B	1.201	-1.1962
BRD-K44242139	1.201	-1.1962
TCIRG1	1.201	-1.1962
SFN	1.201	-1.1962
F2RL1	1.201	-1.1962
CLEC11A	1.2011	-1.1963
PHGDH	1.2011	-1.1963
ICAM1	1.2011	-1.1963
BRD-K44787412	1.2012	-1.1963
ADORA2A	1.2012	-1.1963
pemoline	1.2013	-1.1963
NDUFB8	1.2013	-1.1963
MAPK4	1.2013	-1.1963
BRD-K34317671	1.2013	-1.1963
mepyramine	1.2014	-1.1963
TXNRD1	1.2014	-1.1963
IGSF3	1.2015	-1.1963
TSLP	1.2015	-1.1963
BRD-K84128874	1.2015	-1.1963
BRD-K78939963	1.2015	-1.1963
BRD-K31180546	1.2016	-1.1963
AZGP1	1.2017	-1.1963
PXYLP1	1.2017	-1.1963
BRD-K63750851	1.2018	-1.1964
PFAS	1.2019	-1.1964
ALDH9A1	1.2021	-1.1964
TERT	1.2021	-1.1964
KEAP1	1.2021	-1.1964
POLR2E	1.2023	-1.1964
NR4A2	1.2023	-1.1964
SLC25A14	1.2023	-1.1964
BRD-A88878656	1.2024	-1.1964
PTPRF	1.2024	-1.1964
INSR	1.2025	-1.1964
histamine	1.2025	-1.1964
AKR1B1	1.2026	-1.1965
flumetasone	1.2026	-1.1965
artesunate	1.2026	-1.1965
amsacrine	1.2027	-1.1965
PEAK1	1.2028	-1.1965
MCM8	1.2029	-1.1965
GPR87	1.2029	-1.1965
CD70	1.2029	-1.1965
KHS-101	1.203	-1.1965
elesclomol	1.2032	-1.1965
CCL7	1.2032	-1.1965
E2F8	1.2035	-1.1966
KLF9	1.2035	-1.1966
POLR3F	1.2036	-1.1966
CGI-1746	1.2036	-1.1966
GAS6	1.2037	-1.1966
MAPK9	1.2038	-1.1966
ETV4	1.2038	-1.1966
AOC3	1.2038	-1.1966
puromycin	1.2038	-1.1966
GSK3A	1.2038	-1.1966
PWP1	1.2038	-1.1966
SETDB2	1.2041	-1.1966
ZER1	1.2041	-1.1966
azacitidine	1.2041	-1.1966
NAB1	1.2041	-1.1966
methylnorlichexanthone	1.2042	-1.1966
KCNE1	1.2042	-1.1966
ZNF449	1.2042	-1.1966
ZPBP2	1.2043	-1.1966
CRY1	1.2043	-1.1966
DVL2	1.2046	-1.1967
HADHB	1.2047	-1.1967
BRD-K08436070	1.2047	-1.1967
ranolazine	1.2048	-1.1967
TWF2	1.2048	-1.1967
SRRM1	1.205	-1.1967
PTMS	1.2052	-1.1967
SOCS2	1.2052	-1.1967
SPIC	1.2053	-1.1967
BZW2	1.2053	-1.1967
ULK1	1.2054	-1.1968
KCNQ1	1.2054	-1.1968
SA-247384	1.2055	-1.1968
SLC2A4RG	1.2056	-1.1968
BRD-K63303938	1.2058	-1.1968
TNFRSF10A	1.2059	-1.1968
STAM2	1.2063	-1.1969
GTF2E2	1.2064	-1.1969
ZNF831	1.2065	-1.1969
oleoylethanolamide	1.2065	-1.1969
thiostrepton	1.2065	-1.1969
SALL4	1.2065	-1.1969
BAD	1.2065	-1.1969
RELB	1.2066	-1.1969
BRD-K99638701	1.2066	-1.1969
KCNJ6	1.2066	-1.1969
POLR2I	1.2067	-1.1969
ARID4B	1.2068	-1.1969
BRD-K46171503	1.2069	-1.1969
CD207	1.2069	-1.1969
BRD-K66908362	1.207	-1.1969
AP1S2	1.207	-1.197
PTK7	1.207	-1.197
PTGER4	1.2071	-1.197
MRGPRD	1.2071	-1.197
BRD-K32040163	1.2071	-1.197
REST	1.2072	-1.197
LYPD3	1.2072	-1.197
BRD-K73045999	1.2072	-1.197
PHF10	1.2072	-1.197
GBP2	1.2072	-1.197
LY-16350	1.2072	-1.197
PET112	1.2073	-1.197
CTBP2	1.2073	-1.197
APOA5	1.2073	-1.197
MNITMT	1.2074	-1.197
SLC25A15	1.2074	-1.197
TOPBP1	1.2076	-1.197
HSD17B10	1.2076	-1.1971
CDCA8	1.2077	-1.1971
SOD2	1.2077	-1.1971
CSNK1E	1.2077	-1.1971
NOTCH1	1.2078	-1.1971
BMF	1.208	-1.1971
EIF2C1	1.208	-1.1971
BRD-K41173255	1.208	-1.1971
gossypol	1.208	-1.1971
CRIP2	1.2082	-1.1971
NRAS	1.2082	-1.1971
SGK1	1.2083	-1.1972
XBP1	1.2084	-1.1972
TRAPPC3	1.2084	-1.1972
buparlisib	1.2085	-1.1972
FOLH1	1.2085	-1.1972
PJ-34	1.2087	-1.1972
LMNB2	1.2087	-1.1972
BRD-K11218457	1.2087	-1.1972
TPM2	1.2087	-1.1972
VX-745	1.2087	-1.1972
pergolide	1.2087	-1.1972
TXN	1.2087	-1.1972
VEGFB	1.2088	-1.1972
GABRA2	1.2089	-1.1972
MAP2K4	1.2089	-1.1972
TEAD4	1.209	-1.1973
AKT3	1.2091	-1.1973
BRD-K06800040	1.2091	-1.1973
DAPK1	1.2091	-1.1973
betahistine	1.2092	-1.1973
LCN2	1.2092	-1.1973
RPL7	1.2092	-1.1973
HSD17B11	1.2092	-1.1973
BRD-K67891857	1.2093	-1.1973
SYK	1.2094	-1.1973
MYCBP2	1.2094	-1.1973
BRD-A05680309	1.2095	-1.1974
CAPNS2	1.2096	-1.1974
PMS2P3	1.2097	-1.1974
BRD-K17087588	1.2097	-1.1974
BRD-K24893212	1.2098	-1.1974
RIPK1	1.2098	-1.1974
GNB1	1.2099	-1.1974
BRD-K78310246	1.2099	-1.1974
BTN3A2	1.2099	-1.1974
ZBTB5	1.21	-1.1974
POT1	1.21	-1.1974
EGLN1	1.21	-1.1974
PLD1	1.2102	-1.1975
OSR2	1.2103	-1.1975
BRD-K19433082	1.2103	-1.1975
CCL24	1.2104	-1.1975
TPH2	1.2105	-1.1975
TSEN2	1.2106	-1.1975
BRD-K40170731	1.2107	-1.1975
MYBL2	1.211	-1.1976
SD-6-035-A12	1.211	-1.1976
ZNF324	1.2111	-1.1976
BRD-K59470558	1.2112	-1.1976
BRD-K31122916	1.2113	-1.1976
PRKDC	1.2113	-1.1976
OGFOD1	1.2114	-1.1976
DLC1	1.2115	-1.1976
PRSS2	1.2115	-1.1976
GNA11	1.2116	-1.1976
EPHA7	1.2117	-1.1977
TP53BP1	1.2118	-1.1977
DHDDS	1.2119	-1.1977
MSH2	1.212	-1.1977
SMAD7	1.2121	-1.1977
SLC37A4	1.2123	-1.1977
MCAM	1.2123	-1.1977
COX8A	1.2125	-1.1977
BRD-K90826279	1.2127	-1.1978
SA-1919875	1.2127	-1.1978
BRD-K94834134	1.2129	-1.1978
BRD-K18814836	1.2129	-1.1978
BRD-K85906476	1.2129	-1.1978
WNT9B	1.2129	-1.1978
GJC3	1.213	-1.1978
BRD-K46092809	1.2132	-1.1978
HIST1H1C	1.2133	-1.1978
FGFR3	1.2133	-1.1978
RGS13	1.2133	-1.1978
BRD-K29345712	1.2134	-1.1978
BRD-K43513122	1.2136	-1.1978
CHUK	1.2136	-1.1978
PPP2R1A	1.2136	-1.1978
GRK6	1.2136	-1.1978
W-5	1.214	-1.1979
NFE2L2	1.2141	-1.1979
BNIP2	1.2141	-1.1979
HF1	1.2143	-1.1979
MRGPRF	1.2144	-1.1979
POLR1C	1.2145	-1.1979
BRD-K96041907	1.2147	-1.1979
RNMT	1.2148	-1.1979
GRN	1.2149	-1.198
BRD-K31260488	1.215	-1.198
NOL3	1.2151	-1.198
RAD23B	1.2151	-1.198
BRD-K63792901	1.2151	-1.198
CHI3L1	1.2152	-1.198
MTX2	1.2153	-1.198
HOXA5	1.2153	-1.198
BRD-K32321439	1.2154	-1.198
L-689560	1.2154	-1.198
BRD-K42134801	1.2154	-1.198
ICAM1	1.2154	-1.198
MSH5	1.2155	-1.198
A2M	1.2157	-1.198
BRD-A53131506	1.2159	-1.1981
PRKCE	1.2159	-1.1981
thiotepa	1.2159	-1.1981
BRD-K30851490	1.2159	-1.1981
STAB1	1.2163	-1.1981
EGFR	1.2164	-1.1981
CYB5A	1.2164	-1.1981
ZNF274	1.2164	-1.1981
BRD-A12083771	1.2165	-1.1982
BRD-K18152229	1.2166	-1.1982
PMF1	1.2166	-1.1982
camptothecin	1.2166	-1.1982
tolbutamide	1.2166	-1.1982
ZNF454	1.2166	-1.1982
GPR83	1.2166	-1.1982
IFI16	1.2166	-1.1982
GSTA1	1.2166	-1.1982
CXCL16	1.2166	-1.1982
CNIH3	1.2166	-1.1983
SNW1	1.2166	-1.1983
SB-205607	1.2166	-1.1983
RPL37A	1.2166	-1.1983
TNFSF11	1.2167	-1.1983
PQ-401	1.2167	-1.1983
TCTN1	1.2167	-1.1983
KDM4E	1.2167	-1.1983
anagrelide	1.2167	-1.1983
SSSCA1	1.2167	-1.1983
BRD-A60784279	1.2167	-1.1983
CDC123	1.2167	-1.1983
INPP4B	1.2167	-1.1983
BRD-K82137294	1.2167	-1.1984
MYNN	1.2167	-1.1984
B4GALT3	1.2167	-1.1984
UBE2D1	1.2167	-1.1984
NNT	1.2167	-1.1984
MDM4	1.2167	-1.1984
SHISA2	1.2167	-1.1984
ZNF558	1.2167	-1.1984
I-070759	1.2167	-1.1984
AT1-SHH-09	1.2167	-1.1985
BRD-K42696220	1.2167	-1.1985
RPS10	1.2167	-1.1985
POLR1C	1.2167	-1.1985
BRD-A06909528	1.2167	-1.1985
NACA2	1.2168	-1.1986
TRIM38	1.2168	-1.1986
ABCG8	1.2168	-1.1986
ribavirin	1.2168	-1.1986
COX5B	1.2168	-1.1986
GPR125	1.2168	-1.1986
GRK6	1.2168	-1.1986
PAPD7	1.2168	-1.1986
SMARCAL1	1.2168	-1.1986
UBE2Z	1.2168	-1.1987
EFCAB10	1.2168	-1.1987
KRT8	1.2168	-1.1987
CBR1	1.2168	-1.1987
WARS	1.2168	-1.1987
HTRA1	1.2168	-1.1987
SETD2	1.2168	-1.1987
BRD-K46065939	1.2168	-1.1987
SDHB	1.2168	-1.1987
CTNS	1.2168	-1.1987
POM121L2	1.2168	-1.1987
YM-155	1.2168	-1.1987
amiprilose	1.2168	-1.1988
KLHL21	1.2168	-1.1988
SOCS4	1.2168	-1.1988
BRD-K03969729	1.2168	-1.1988
LGR5	1.2168	-1.1988
CRAT	1.2168	-1.1988
GPX7	1.2168	-1.1988
BRD-K73045999	1.2168	-1.1988
QL-X-138	1.2168	-1.1988
saquinavir	1.2168	-1.1988
BRD-K43405658	1.2168	-1.1988
BRD-K89915754	1.2168	-1.1988
NME7	1.2168	-1.1989
ACAD8	1.2168	-1.1989
NDUFAF4	1.2168	-1.1989
BRD-K61890750	1.2168	-1.1989
BRD-K04779531	1.2168	-1.1989
GRIK3	1.2168	-1.1989
RUSC1	1.2168	-1.1989
H2AFV	1.2168	-1.1989
BRD-K14697199	1.2168	-1.1989
ioxaglic-acid	1.2168	-1.1989
STAM2	1.2168	-1.1989
RPL23A	1.2168	-1.1989
P4HA2	1.2168	-1.1989
BRD-K25380050	1.2168	-1.1989
BRD-K36817836	1.2168	-1.199
CA2	1.2168	-1.199
BRD-K81080300	1.2168	-1.199
AP2M1	1.2168	-1.199
BRD-K93685415	1.2168	-1.199
LRRC4C	1.2168	-1.199
ORC4	1.2168	-1.199
digoxin	1.2168	-1.199
ursodeoxycholyltaurine	1.2168	-1.199
LIPA	1.2168	-1.199
PF-562271	1.2168	-1.199
HOXA6	1.2168	-1.199
BRD-K55612480	1.2168	-1.199
C1S	1.2168	-1.199
BRD-K48001367	1.2168	-1.1991
BRD-K94726713	1.2168	-1.1991
MMP17	1.2168	-1.1991
CTNNA1	1.2168	-1.1991
CD58	1.2168	-1.1991
ARHGEF7	1.2168	-1.1991
EIF4A2	1.2168	-1.1991
TRIM13	1.2168	-1.1991
SDK1	1.2168	-1.1991
N20C	1.2168	-1.1991
BRD-K22385434	1.2168	-1.1991
DG-041	1.2168	-1.1991
FAIM	1.2168	-1.1991
PTDSS1	1.2168	-1.1991
cimetidine	1.2168	-1.1992
prostaglandin-a1	1.2168	-1.1992
BRD-K73517214	1.2168	-1.1992
FADS1	1.2168	-1.1992
MUS81	1.2168	-1.1992
topotecan	1.2168	-1.1992
PTDSS1	1.2168	-1.1992
clobetasol	1.2168	-1.1993
CDC42	1.2168	-1.1993
BRD-K11093795	1.2168	-1.1993
BRD-K34230554	1.2168	-1.1993
sunitinib	1.2168	-1.1993
PLD1	1.2168	-1.1993
ETS1	1.2168	-1.1993
MYC	1.2168	-1.1993
PDGFRB	1.2168	-1.1993
milnacipran	1.2168	-1.1993
SLC11A2	1.2168	-1.1993
TTC7A	1.2168	-1.1993
RPL37A	1.2168	-1.1994
ABL1	1.2168	-1.1994
CVF-SUMO-7	1.2168	-1.1994
SAFB	1.2168	-1.1994
CALM2	1.2168	-1.1994
IL1	1.2168	-1.1994
SMIM3	1.2168	-1.1994
HSPA4	1.2168	-1.1994
SOCS4	1.2168	-1.1994
BRD-K32910761	1.2168	-1.1994
MSRA	1.2168	-1.1994
BRD-K15804688	1.2168	-1.1994
BRD-K33218708	1.2168	-1.1995
parthenolide	1.2168	-1.1995
NUMB	1.2168	-1.1995
PDGFRA	1.2168	-1.1995
NSA2	1.2168	-1.1995
AP2M1	1.2168	-1.1995
BRD-K68915174	1.2168	-1.1995
TGX-115	1.2168	-1.1995
UBC	1.2168	-1.1995
ZNF274	1.2168	-1.1995
PROS1	1.2168	-1.1995
BRD-K03935278	1.2168	-1.1995
CLASRP	1.2168	-1.1995
CCND3	1.2168	-1.1995
ZFAND6	1.2168	-1.1995
KCNH2	1.2168	-1.1995
ASCC3	1.2168	-1.1995
SNF8	1.2168	-1.1995
SRPK1	1.2168	-1.1996
DDR1-IN-1	1.2168	-1.1996
CAPN1	1.2168	-1.1996
TSC22D3	1.2168	-1.1996
BRD-K30019337	1.2168	-1.1996
BLM	1.2168	-1.1996
BRD-K21082546	1.2168	-1.1996
C15ORF53	1.2168	-1.1996
XPNPEP1	1.2168	-1.1996
MYCBP2	1.2168	-1.1996
dicycloverine	1.2168	-1.1996
LYRM1	1.2168	-1.1996
SU-11274	1.2168	-1.1997
ABCC4	1.2168	-1.1997
TARS	1.2168	-1.1997
YES1	1.2168	-1.1997
mitoxantrone	1.2168	-1.1997
BRD-K60737413	1.2168	-1.1997
CD55	1.2168	-1.1997
ZNF281	1.2168	-1.1997
benzylpenicillin	1.2168	-1.1997
DCTD	1.2168	-1.1997
BATF2	1.2168	-1.1997
BMS-754807	1.2168	-1.1997
CKMT2	1.2168	-1.1997
BRD-K64398524	1.2168	-1.1997
RPTOR	1.2168	-1.1997
IGSF9	1.2168	-1.1997
HDHD1	1.2168	-1.1998
CCDC90A	1.2168	-1.1998
BRD-K62456065	1.2168	-1.1998
CSNK1E	1.2168	-1.1998
FANCG	1.2168	-1.1998
RAMP1	1.2168	-1.1998
ZNF548	1.2168	-1.1998
RUFY1	1.2168	-1.1998
CTNS	1.2168	-1.1998
PPP2CB	1.2168	-1.1998
DDIT4	1.2168	-1.1998
GJD3	1.2168	-1.1998
BMS-345541	1.2168	-1.1998
RPS6KA2	1.2168	-1.1998
DMBI	1.2168	-1.1998
SRSF2	1.2168	-1.1999
TEAD2	1.2168	-1.1999
BRD-K61991236	1.2168	-1.1999
UBA52	1.2168	-1.1999
C8B	1.2168	-1.1999
IGF2BP3	1.2168	-1.1999
BRD-K92038420	1.2168	-1.1999
GLUD2	1.2168	-1.1999
PLA2G15	1.2168	-1.1999
CDC25A	1.2168	-1.1999
SMURF1	1.2168	-1.1999
PPAP2B	1.2168	-1.1999
BRD-K92431661	1.2168	-1.1999
PTGDR2	1.2168	-1.1999
RPS3	1.2168	-1.1999
CYP24A1	1.2168	-1.2
MW-RAS14	1.2168	-1.2
SPRY4	1.2168	-1.2
BRD-K93337444	1.2168	-1.2
HORMAD2	1.2168	-1.2
BRD-K18135438	1.2168	-1.2
MAT1A	1.2168	-1.2
BRD-K53653395	1.2168	-1.2
ARL4C	1.2168	-1.2
KAZALD1	1.2168	-1.2
triptorelin	1.2168	-1.2
saracatinib	1.2168	-1.2
BRD-K35060817	1.2168	-1.2
HIST1H2AH	1.2168	-1.2001
AY-9944	1.2168	-1.2001
CDKL3	1.2168	-1.2001
farnesylthiotriazole	1.2168	-1.2001
T-0901317	1.2168	-1.2001
NRAS	1.2168	-1.2001
PTRF	1.2168	-1.2001
MAP3K7	1.2168	-1.2001
SLIRP	1.2168	-1.2001
BRD-K43568193	1.2168	-1.2001
KRAS	1.2168	-1.2001
TNFSF13	1.2168	-1.2001
PTK2	1.2168	-1.2001
fulvestrant	1.2168	-1.2001
BRD-K14704318	1.2168	-1.2002
TSTA3	1.2168	-1.2002
CXXC4	1.2168	-1.2002
PIK3CD	1.2168	-1.2002
SULT1E1	1.2168	-1.2002
ZBTB41	1.2168	-1.2002
MSX2	1.2168	-1.2002
NOX1	1.2168	-1.2002
RYK	1.2168	-1.2002
AKT3	1.2168	-1.2002
FIBP	1.2168	-1.2003
BRD-K06009608	1.2168	-1.2003
HPGDS	1.2168	-1.2003
LRRC8C	1.2168	-1.2003
TP53INP2	1.2168	-1.2003
YME1L1	1.2168	-1.2003
BRD-K83859302	1.2168	-1.2003
XLOC_006704	1.2168	-1.2003
CXCR4	1.2168	-1.2003
PDXK	1.2168	-1.2003
BRD-K90805324	1.2168	-1.2003
REG1A	1.2168	-1.2003
DUSP1	1.2168	-1.2003
TUBB	1.2168	-1.2004
HIPK1	1.2168	-1.2004
DHDDS	1.2168	-1.2004
BRD-K04643052	1.2168	-1.2004
DMH1	1.2168	-1.2004
CD83	1.2168	-1.2004
HTR2A	1.2168	-1.2004
BRD-K27411973	1.2168	-1.2004
CISD1	1.2168	-1.2004
PNRC1	1.2168	-1.2004
SERPINA1	1.2168	-1.2004
BRD-K79947405	1.2168	-1.2004
pilocarpine	1.2168	-1.2005
SLC16A6	1.2168	-1.2005
ALDH3B1	1.2168	-1.2005
GLRX	1.2168	-1.2005
BRD-K18059238	1.2168	-1.2005
GPR82	1.2168	-1.2005
OR2L3	1.2168	-1.2005
PAX6	1.2168	-1.2005
BRD-K99582188	1.2168	-1.2005
ciprofibrate	1.2168	-1.2005
BTRC	1.2168	-1.2005
ARPC5	1.2168	-1.2006
GH1	1.2168	-1.2006
CDK20	1.2168	-1.2006
ARL4C	1.2168	-1.2006
meptazinol	1.2168	-1.2006
BRD-K77480336	1.2168	-1.2006
KDR	1.2168	-1.2006
IL17A	1.2168	-1.2006
UBAP2L	1.2168	-1.2006
CCNC	1.2168	-1.2006
TIMP1	1.2168	-1.2006
BRD-K16034108	1.2168	-1.2006
[truncated: 16,587 more rows]
