# Supplementary material for: A Novel Ferroptosis-Related Gene Prognosis Signature and Identifying Atorvastatin as a Potential Therapeutic Agent for Hepatocellular Carcinoma
Source: Curr Issues Mol Biol. 2025 Mar 18;47(3):201. doi: 10.3390/cimb47030201 (PMC11940908; doi:10.3390/cimb47030201)
Supplement: Supplementary file 1 [file cimb-47-00201-s001.zip › S4 Table.xls]

## Sheet: Sheet1
Abbreviations
HCC	Hepatocellular carcinoma
CMap	Connective Map
GPX4	Glutathione peroxidase 4
TCGA	The Cancer Genome Atlas
ICGC	The International Cancer Genome Consortium
GEO	The Gene Expression Omnibus
FRGs	Ferroptosis-related genes
HPA	Human Protein Atlas
FDEGs	Ferroptosis-related differentially expressed genes
ROC	Receiver Operating Characteristic
AUC	The area under the curve
KEGG	Kyoto Encyclopedia of Genes and Genomes
GO	Gene Ontology
AIC	The Akaike Information Criterion
TME	Tumor microenvironment
ROS	Reactive oxygen species
HMG-CoA	Hydroxy-3-methylglutaryl coenzyme A
IPP	Isopentenyl pyrophosphate
